# Supplementary material for: Spliceostatin C, a component of a microbial bioherbicide, is a potent phytotoxin that inhibits the spliceosome
Source: Front Plant Sci. 2023 Jan 12;13:1019938. doi: 10.3389/fpls.2022.1019938 (PMC9878571; doi:10.3389/fpls.2022.1019938)
Supplement: Supplementary file 15 [file Table_4.xls]

## Sheet: Protein Peptide Summary
Analysis Information
	Report Type			Protein-Peptide Summary by Spot						Analysis Type					Combined (MS+MS/MS)
	Sample Set Name			HIJO201209_B						Database					SwissProt
	Analysis Name			Arabidopsis						Creation Date
	Reported By									Last Modified
		MS Acq. : Proc. Methods				(Unspecified) : (Unspecified)
		Interpretation Method				(Unspecified)
Gel Idx/Pos			102/E1						Instr./Gel Origin			BA2060/210105A							Process Status		Analysis Succeeded
Plate [#] Name			[1] 31465						Instrument Sample Name										Spectra		11
Rank		Protein Name						Accession No.		Protein MW	Protein		Pep.		Protein		Protein	Total Ion	Total Ion
											PI		Count		Score		Score	Score	C. I. %
																	C. I. %
	1	Mediator of RNA polymerase II transcription subunit 37a						MD37A_ARATH		73583.9	5.08		19		448		100	345	100
		OS=Arabidopsis thaliana OX=3702 GN=MED37A P
		Peptide Information
		Calc. Mass		Obsrv. Mass	± da	± ppm	Start	End	Sequence					Ion	C. I. %		Modification					Rank	Result Type
							Seq.	Seq.						Score
		864.494	864.507		0.0135	16	97	103	TVFDVKR														Mascot
		998.501	998.532		0.0309	31	88	96	NQAAVNPER														Mascot
		1155.65	1155.66		0.0118	10	192	203	DAGVIAGLNVAR														Mascot
		1240.62	1240.74		0.118	95	159	169	MKETAEAYLGK														Mascot
		1296.62	1296.64		0.0158	12	333	342	FEELNNDLFR														Mascot
		1473.79	1473.77		-0.016	-11	360	373	SQIDEIVLVGGSTR														Mascot
		1473.79	1473.77		-0.016	-11	360	373	SQIDEIVLVGGSTR				82		100								Mascot
		1494.72	1494.74		0.0144	10	68	80	ITPSWVGFTDSER														Mascot
		1494.72	1494.74		0.0144	10	68	80	ITPSWVGFTDSER				73		100								Mascot
		1523.76	1523.77		0.0148	10	331	342	ARFEELNNDLFR				35		96.834								Mascot
		1523.76	1523.77		0.0148	10	331	342	ARFEELNNDLFR														Mascot
		1580.82	1580.92		0.1006	64	145	158	VFSPEEISAMILTK								Oxidation (M)[10]						Mascot
		1580.82	1580.92		0.1006	64	145	158	VFSPEEISAMILTK								Oxidation (M)[10]						Mascot
		1583.89	1583.9		0.0168	11	188	203	QATKDAGVIAGLNVAR														Mascot
		1607.93	1607.94		0.0145	9	486	500	LLGKFDLNGIPPAPR														Mascot
		1607.93	1607.94		0.0145	9	486	500	LLGKFDLNGIPPAPR				61		99.992								Mascot
		1665.82	1665.84		0.0183	11	173	187	DAVVTVPAYFNDAQR														Mascot
		1680.9	1680.86		-0.0474	-28	81	96	LIGEAAKNQAAVNPER														Mascot
		1680.9	1680.86		-0.0474	-28	81	96	LIGEAAKNQAAVNPER														Mascot
		1787.99	1787.99		-0.0012	-1	204	220	IINEPTAAAIAYGLDKK														Mascot
		1907	1907.02		0.0176	9	171	187	IKDAVVTVPAYFNDAQR														Mascot
		1907	1907.02		0.0176	9	171	187	IKDAVVTVPAYFNDAQR				94		100								Mascot
		2177.12	2177.14		0.0195	9	68	87	ITPSWVGFTDSERLIGEA														Mascot
									AK
		2384.34	2383.98		-0.3533	-148	421	443	DILLLDVAPLTLGIETVGG								Oxidation (M)[21]						Mascot
									VMTK
		2403.22	2403.25		0.0303	13	351	373	AMDDAGLQKSQIDEIVLV														Mascot
									GGSTR
		2691.29	2691.32		0.0288	11	456	478	SQVFTTYQDQQTTVSIQV														Mascot
									FEGER
	2	Mediator of RNA polymerase II transcription subunit 37f						MD37F_ARATH		73515.9	5.11		18		404		100	311	100
		OS=Arabidopsis thaliana OX=3702 GN=MED37F P
		Peptide Information
		Calc. Mass		Obsrv. Mass	± da	± ppm	Start	End	Sequence					Ion	C. I. %		Modification					Rank	Result Type
							Seq.	Seq.						Score
		864.494	864.507		0.0135	16	97	103	TVFDVKR														Mascot
		998.501	998.532		0.0309	31	88	96	NQAAVNPER														Mascot
		1155.65	1155.66		0.0118	10	192	203	DAGVIAGLNVAR														Mascot
		1240.62	1240.74		0.118	95	159	169	MKETAEAYLGK														Mascot
		1296.62	1296.64		0.0158	12	333	342	FEELNNDLFR														Mascot
		1473.79	1473.77		-0.016	-11	360	373	SQIDEIVLVGGSTR														Mascot
		1473.79	1473.77		-0.016	-11	360	373	SQIDEIVLVGGSTR				82		100								Mascot
		1494.72	1494.74		0.0144	10	68	80	ITPSWVGFTDSER														Mascot
		1494.72	1494.74		0.0144	10	68	80	ITPSWVGFTDSER				73		100								Mascot
		1523.76	1523.77		0.0148	10	331	342	ARFEELNNDLFR				35		96.834								Mascot
		1523.76	1523.77		0.0148	10	331	342	ARFEELNNDLFR														Mascot
		1580.92	1580.92		0.0087	6	486	500	LLGKFDLTGVPPAPR				28		86.709								Mascot
		1580.92	1580.92		0.0087	6	486	500	LLGKFDLTGVPPAPR														Mascot
		1583.89	1583.9		0.0168	11	188	203	QATKDAGVIAGLNVAR														Mascot
		1665.82	1665.84		0.0183	11	173	187	DAVVTVPAYFNDAQR														Mascot
		1680.9	1680.86		-0.0474	-28	81	96	LIGEAAKNQAAVNPER														Mascot
		1680.9	1680.86		-0.0474	-28	81	96	LIGEAAKNQAAVNPER														Mascot
		1787.99	1787.99		-0.0012	-1	204	220	IINEPTAAAIAYGLDKK														Mascot
		1907	1907.02		0.0176	9	171	187	IKDAVVTVPAYFNDAQR														Mascot
		1907	1907.02		0.0176	9	171	187	IKDAVVTVPAYFNDAQR				94		100								Mascot
		2177.12	2177.14		0.0195	9	68	87	ITPSWVGFTDSERLIGEA														Mascot
									AK
		2384.34	2383.98		-0.3533	-148	421	443	DILLLDVAPLTLGIETVGG								Oxidation (M)[21]						Mascot
									VMTK
		2403.22	2403.25		0.0303	13	351	373	AMDDAGLQKSQIDEIVLV														Mascot
									GGSTR
		2691.29	2691.32		0.0288	11	456	478	SQVFTTYQDQQTTVSIQV														Mascot
									FEGER
	3	Probable mediator of RNA polymerase II transcription						MD37C_ARATH		71057	5.14		15		209		100	145	100
		subunit 37c OS=Arabidopsis thaliana OX=3702 GN
		Peptide Information
		Calc. Mass		Obsrv. Mass	± da	± ppm	Start	End	Sequence					Ion	C. I. %		Modification					Rank	Result Type
							Seq.	Seq.						Score
		1183.65	1183.59		-0.0558	-47	465	475	FELSGIPPAPR														Mascot
		1231.65	1231.67		0.0196	16	164	175	DAGVISGLNVMR														Mascot
		1358.62	1358.63		0.0158	12	546	556	NALENYAYNMR				64		99.996								Mascot
		1358.62	1358.63		0.0158	12	546	556	NALENYAYNMR														Mascot
		1374.61	1374.63		0.0153	11	546	556	NALENYAYNMR								Oxidation (M)[10]						Mascot
		1434.73	1434.75		0.0166	12	243	253	MVNHFVQEFKR														Mascot
		1473.69	1473.77		0.0891	60	40	52	TTPSYVAFTDSER														Mascot
		1473.69	1473.77		0.0891	60	40	52	TTPSYVAFTDSER														Mascot
		1540.76	1540.77		0.0128	8	306	317	ARFEELNMDLFR														Mascot
		1547.83	1547.84		0.0108	7	131	144	MREIAEAFLGSPVK														Mascot
		1665.79	1665.84		0.0514	31	60	74	NQVAMNPTNTVFDAK								Oxidation (M)[5]						Mascot
		1675.73	1675.75		0.0181	11	227	242	ATAGDTHLGGEDFDNR														Mascot
		1680.83	1680.86		0.0213	13	145	159	NAVVTVPAYFNDSQR				81		100								Mascot
		1680.83	1680.86		0.0213	13	145	159	NAVVTVPAYFNDSQR														Mascot
		1787.99	1787.99		-0.0012	-1	176	192	IINEPTAAAIAYGLDKK														Mascot
		1805.9	1805.92		0.026	14	60	75	NQVAMNPTNTVFDAKR														Mascot
		1814.89	1814.97		0.0831	46	546	560	NALENYAYNMRNTIK														Mascot
		2142.07	2142.1		0.0239	11	40	59	TTPSYVAFTDSERLIGDA														Mascot
									AK
		2672.28	2672.31		0.0295	11	431	453	EQIFSTYSDNQPGVLIQV														Mascot
									YEGER
	4	Heat shock 70 kDa protein 3 OS=Arabidopsis thaliana						HSP7C_ARATH		71103.2	4.97		12		190		100	145	100
		OX=3702 GN=HSP70-3 PE=1 SV=1
		Peptide Information
		Calc. Mass		Obsrv. Mass	± da	± ppm	Start	End	Sequence					Ion	C. I. %		Modification					Rank	Result Type
							Seq.	Seq.						Score
		1045.55	1045.58		0.0246	24	564	573	IGEKLAGDDK														Mascot
		1183.65	1183.59		-0.0558	-47	465	475	FELSGIPPAPR														Mascot
		1231.65	1231.67		0.0198	16	164	175	DAGVIAGLNVMR								Oxidation (M)[11]						Mascot
		1358.62	1358.63		0.0158	12	546	556	NALENYAYNMR				64		99.996								Mascot
		1358.62	1358.63		0.0158	12	546	556	NALENYAYNMR														Mascot
		1374.61	1374.63		0.0153	11	546	556	NALENYAYNMR								Oxidation (M)[10]						Mascot
		1434.73	1434.75		0.0166	12	243	253	MVNHFVQEFKR														Mascot
		1473.69	1473.77		0.0891	60	40	52	TTPSYVAFTDSER														Mascot
		1473.69	1473.77		0.0891	60	40	52	TTPSYVAFTDSER														Mascot
		1675.73	1675.75		0.0181	11	227	242	ATAGDTHLGGEDFDNR														Mascot
		1680.83	1680.86		0.0213	13	145	159	NAVVTVPAYFNDSQR				81		100								Mascot
		1680.83	1680.86		0.0213	13	145	159	NAVVTVPAYFNDSQR														Mascot
		1787.99	1787.99		-0.0012	-1	176	192	IINEPTAAAIAYGLDKK														Mascot
		1805.91	1805.92		0.0161	9	332	348	MDKNSIDDVVLVGGSTR														Mascot
		2142.07	2142.1		0.0239	11	40	59	TTPSYVAFTDSERLIGDA														Mascot
									AK
		2663.13	2663.29		0.1577	59	616	644	MYQGGEAGGPAAGGMD								Oxidation (M)[1,15]						Mascot
									EDVPPSAGGAGPK
	5	Probable mediator of RNA polymerase II transcription						MD37E_ARATH		71313.1	5.03		12		184		100	145	100
		subunit 37e OS=Arabidopsis thaliana OX=3702 GN
		Peptide Information
		Calc. Mass		Obsrv. Mass	± da	± ppm	Start	End	Sequence					Ion	C. I. %		Modification					Rank	Result Type
							Seq.	Seq.						Score
		864.436	864.507		0.0717	83	269	275	LRTSCER														Mascot
		1183.65	1183.59		-0.0558	-47	465	475	FELSGIPPAPR														Mascot
		1231.65	1231.67		0.0198	16	164	175	DAGVIAGLNVMR								Oxidation (M)[11]						Mascot
		1358.62	1358.63		0.0158	12	546	556	NALENYAYNMR				64		99.996								Mascot
		1358.62	1358.63		0.0158	12	546	556	NALENYAYNMR														Mascot
		1374.61	1374.63		0.0153	11	546	556	NALENYAYNMR								Oxidation (M)[10]						Mascot
		1434.73	1434.75		0.0166	12	243	253	MVNHFVQEFKR														Mascot
		1473.69	1473.77		0.0891	60	40	52	TTPSYVAFTDSER														Mascot
		1473.69	1473.77		0.0891	60	40	52	TTPSYVAFTDSER														Mascot
		1540.76	1540.77		0.0128	8	306	317	ARFEELNMDLFR														Mascot
		1675.73	1675.75		0.0181	11	227	242	ATAGDTHLGGEDFDNR														Mascot
		1680.83	1680.86		0.0213	13	145	159	NAVVTVPAYFNDSQR				81		100								Mascot
		1680.83	1680.86		0.0213	13	145	159	NAVVTVPAYFNDSQR														Mascot
		1787.99	1787.99		-0.0012	-1	176	192	IINEPTAAAIAYGLDKK														Mascot
		1801.85	1801.95		0.0993	55	542	556	VEAKNALENYAYNMR								Oxidation (M)[14]						Mascot
		2142.07	2142.1		0.0239	11	40	59	TTPSYVAFTDSERLIGDA														Mascot
									AK
	6	Probable mediator of RNA polymerase II transcription						MD37D_ARATH		71342.2	5.03		9		170		100	145	100
		subunit 37c OS=Arabidopsis thaliana OX=3702 GN
		Peptide Information
		Calc. Mass		Obsrv. Mass	± da	± ppm	Start	End	Sequence					Ion	C. I. %		Modification					Rank	Result Type
							Seq.	Seq.						Score
		1183.65	1183.59		-0.0558	-47	465	475	FELSGIPPAPR														Mascot
		1358.62	1358.63		0.0158	12	546	556	NALENYAYNMR				64		99.996								Mascot
		1358.62	1358.63		0.0158	12	546	556	NALENYAYNMR														Mascot
		1374.61	1374.63		0.0153	11	546	556	NALENYAYNMR								Oxidation (M)[10]						Mascot
		1434.73	1434.75		0.0166	12	243	253	MVNHFVQEFKR														Mascot
		1473.69	1473.77		0.0891	60	40	52	TTPSYVAFTDSER														Mascot
		1473.69	1473.77		0.0891	60	40	52	TTPSYVAFTDSER														Mascot
		1675.73	1675.75		0.0181	11	227	242	ATAGDTHLGGEDFDNR														Mascot
		1680.83	1680.86		0.0213	13	145	159	NAVVTVPAYFNDSQR				81		100								Mascot
		1680.83	1680.86		0.0213	13	145	159	NAVVTVPAYFNDSQR														Mascot
		1787.99	1787.99		-0.0012	-1	176	192	IINEPTAAAIAYGLDKK														Mascot
		1801.85	1801.95		0.0993	55	542	556	VEAKNALENYAYNMR								Oxidation (M)[14]						Mascot
		2142.07	2142.1		0.0239	11	40	59	TTPSYVAFTDSERLIGDA														Mascot
									AK
	7	Heat shock 70 kDa protein 5 OS=Arabidopsis thaliana						HSP7E_ARATH		70870.4	5.3		11		114		100	81	100
		OX=3702 GN=HSP70-5 PE=2 SV=1
		Peptide Information
		Calc. Mass		Obsrv. Mass	± da	± ppm	Start	End	Sequence					Ion	C. I. %		Modification					Rank	Result Type
							Seq.	Seq.						Score
		1185.66	1185.67		0.0096	8	163	174	DAGAISGLNVLR														Mascot
		1231.66	1231.67		0.0078	6	242	251	LVNHFVAEFR														Mascot
		1250.66	1250.67		0.0139	11	130	140	MKEVAEAFLGR														Mascot
		1374.61	1374.63		0.0153	11	545	555	NSLENYAYNMR														Mascot
		1487.7	1487.72		0.016	11	39	51	TTPSYVAFTDTER														Mascot
		1520.81	1520.81		0.0059	4	455	467	TRDNNLLGTFELK														Mascot
		1675.73	1675.75		0.0181	11	226	241	ATAGDTHLGGEDFDNR														Mascot
		1680.83	1680.86		0.0213	13	144	158	NAVVTVPAYFNDSQR				81		100								Mascot
		1680.83	1680.86		0.0213	13	144	158	NAVVTVPAYFNDSQR														Mascot
		1787.99	1787.99		-0.0012	-1	175	191	IINEPTAAAIAYGLDKK														Mascot
		1801.85	1801.95		0.0993	55	541	555	VEAKNSLENYAYNMR														Mascot
		1814.95	1814.97		0.0178	10	59	74	NQVALNPQNTVFDAKR														Mascot
	8	Heat shock 70 kDa protein 18 OS=Arabidopsis thaliana						HSP7N_ARATH		68313.7	5.22		7		96		100	79	100
		OX=3702 GN=HSP70-18 PE=2 SV=1
		Peptide Information
		Calc. Mass		Obsrv. Mass	± da	± ppm	Start	End	Sequence					Ion	C. I. %		Modification					Rank	Result Type
							Seq.	Seq.						Score
		1434.73	1434.75		0.0166	12	243	253	MVNHFVQEFKR														Mascot
		1473.69	1473.77		0.0891	60	40	52	TTPSYVAFTDSER														Mascot
		1473.69	1473.77		0.0891	60	40	52	TTPSYVAFTDSER														Mascot
		1583.81	1583.9		0.0935	59	131	144	MREIAEAYLGSSIK								Oxidation (M)[1]						Mascot
		1675.73	1675.75		0.0181	11	227	242	ATAGDTHLGGEDFDNR														Mascot
		1680.83	1680.86		0.0213	13	145	159	NAVVTVPAYFNDSQR				81		100								Mascot
		1680.83	1680.86		0.0213	13	145	159	NAVVTVPAYFNDSQR														Mascot
		1787.99	1787.99		-0.0012	-1	176	192	IINEPTAAAIAYGLDKK														Mascot
		2142.07	2142.1		0.0239	11	40	59	TTPSYVAFTDSERLIGDA														Mascot
									AK
	9	Myosin-7 OS=Arabidopsis thaliana OX=3702 GN=XI-A						MYO7_ARATH		195999	5.44		22		55		94.694
		PE=3 SV=1
		Peptide Information
		Calc. Mass		Obsrv. Mass	± da	± ppm	Start	End	Sequence					Ion	C. I. %		Modification					Rank	Result Type
							Seq.	Seq.						Score
		882.432	882.559		0.1276	145	1179	1185	KYEEASR														Mascot
		935.45	935.508		0.0574	61	366	373	ALEDSLCK								Carbamidomethyl (C)[7]						Mascot
		1183.55	1183.59		0.0426	36	355	365	VAAELFMCDGK														Mascot
		1231.66	1231.67		0.0019	2	959	968	LQLRDTQETK														Mascot
		1240.57	1240.74		0.172	139	355	365	VAAELFMCDGK								Carbamidomethyl (C)[8]						Mascot
		1250.67	1250.67		0.004	3	1057	1067	LKALVSSMEEK								Oxidation (M)[8]						Mascot
		1296.59	1296.64		0.0453	35	909	918	QMRMEIEEAK								Oxidation (M)[2,4]						Mascot
		1434.7	1434.75		0.0471	33	1215	1226	VSDMETAEQIRR														Mascot
		1465.66	1465.77		0.1064	73	167	178	MLMQYLAYMGGR								Oxidation (M)[1,3]						Mascot
		1473.65	1473.77		0.1254	85	804	817	TLCSSACSIQTGMR								Oxidation (M)[13]						Mascot
		1473.65	1473.77		0.1254	85	804	817	TLCSSACSIQTGMR								Oxidation (M)[13]						Mascot
		1607.7	1607.94		0.2382	148	1138	1151	EESLTEDASIDNER														Mascot
		1607.7	1607.94		0.2382	148	1138	1151	EESLTEDASIDNER														Mascot
		1608.71	1608.94		0.2267	141	55	68	DPEFPELGVDDMTK								Oxidation (M)[12]						Mascot
		1665.85	1665.84		-0.0069	-4	1715	1729	SASELADNPNFLFLK														Mascot
		1675.91	1675.75		-0.1625	-97	944	958	SKEISDLQSVLTDIK														Mascot
		1787.83	1787.99		0.162	91	442	456	TNSFEQFCINLTNEK														Mascot
		1801.92	1801.95		0.0378	21	1418	1432	QQLTAYVETMYGIIR								Oxidation (M)[10]						Mascot
		1814.91	1814.97		0.0613	34	515	529	STHDTFAQKLYQTFK														Mascot
		1832.85	1832.93		0.078	43	1466	1482	SSEENLPAKSSEENSPK														Mascot
		2093.01	2093		-0.0095	-5	121	140	GTAFGELSPHPFAVADS														Mascot
									AYR
		2153	2153.1		0.1047	49	720	739	AGQMAEMDAHRAEVLG								Oxidation (M)[4]						Mascot
									HSAR
		2233.22	2233.11		-0.1075	-48	1290	1310	CVSKNIGFSHGKPVAALT														Mascot
									IYK
		2672.19	2672.31		0.1196	45	795	817	TYICQNAYKTLCSSACSI								Carbamidomethyl (C)[4,12], Oxidation (M)[22]						Mascot
									QTGMR
		2677.34	2677.31		-0.038	-14	83	105	CRYNANEIYTYTGNILIAV														Mascot
									NPFK
	10	Extra-large guanine nucleotide-binding protein 2						XLG2_ARATH		97121.5	5.73		11		43		17.815	20	16.524
		OS=Arabidopsis thaliana OX=3702 GN=XLG2 PE=1
		SV=1
		Peptide Information
		Calc. Mass		Obsrv. Mass	± da	± ppm	Start	End	Sequence					Ion	C. I. %		Modification					Rank	Result Type
							Seq.	Seq.						Score
		870.516	870.549		0.0333	38	595	601	LRDTLPR				20		16.524								Mascot
		870.516	870.549		0.0333	38	595	601	LRDTLPR														Mascot
		935.407	935.508		0.1003	107	244	252	AMGAMPEGR								Oxidation (M)[2]						Mascot
		998.527	998.532		0.0057	6	92	100	RPPDSGIEK														Mascot
		1155.54	1155.66		0.1199	104	253	261	KCQACIGYR								Carbamidomethyl (C)[2,5]						Mascot
		1165.63	1165.74		0.1055	91	473	483	GGATTIYKQAR														Mascot
		1358.81	1358.63		-0.1761	-130	461	472	MLNKLLLIGSEK														Mascot
		1358.81	1358.63		-0.1761	-130	461	472	MLNKLLLIGSEK														Mascot
		1374.8	1374.63		-0.1765	-128	461	472	MLNKLLLIGSEK								Oxidation (M)[1]						Mascot
		1434.75	1434.75		-0.0051	-4	330	340	KLKPGHYWYDK														Mascot
		1465.74	1465.77		0.0345	24	795	806	LYDSILEPVNMR								Oxidation (M)[11]						Mascot
		1744.87	1744.88		0.0159	9	720	734	QLFENMVTHPSLANK								Oxidation (M)[6]						Mascot
		2092.91	2093		0.092	44	227	242	EVCIVCDAKYCFNCVR								Carbamidomethyl (C)[3,6,11,14]						Mascot
		2691.19	2691.32		0.1272	47	523	548	EMSNDQSSGNVGDETSA														Mascot
									KPGNSINPR
Gel Idx/Pos			103/E2						Instr./Gel Origin			BA2060/210105A							Process Status		Analysis Succeeded
Plate [#] Name			[1] 31465						Instrument Sample Name										Spectra		11
Rank		Protein Name						Accession No.		Protein MW	Protein		Pep.		Protein		Protein	Total Ion	Total Ion
											PI		Count		Score		Score	Score	C. I. %
																	C. I. %
	1	Probable mediator of RNA polymerase II transcription						MD37E_ARATH		71313.1	5.03		19		676		100	576	100
		subunit 37e OS=Arabidopsis thaliana OX=3702 GN
		Peptide Information
		Calc. Mass		Obsrv. Mass	± da	± ppm	Start	End	Sequence					Ion	C. I. %		Modification					Rank	Result Type
							Seq.	Seq.						Score
		850.397	850.518		0.121	142	524	530	MVQEAEK								Oxidation (M)[1]						Mascot
		1183.65	1183.57		-0.0819	-69	465	475	FELSGIPPAPR														Mascot
		1215.65	1215.64		-0.0133	-11	164	175	DAGVIAGLNVMR				79		100								Mascot
		1215.65	1215.64		-0.0133	-11	164	175	DAGVIAGLNVMR														Mascot
		1231.65	1231.63		-0.016	-13	164	175	DAGVIAGLNVMR								Oxidation (M)[11]						Mascot
		1278.63	1278.61		-0.0216	-17	243	252	MVNHFVQEFK														Mascot
		1358.62	1358.6		-0.0134	-10	546	556	NALENYAYNMR				88		100								Mascot
		1358.62	1358.6		-0.0134	-10	546	556	NALENYAYNMR														Mascot
		1374.61	1374.6		-0.0149	-11	546	556	NALENYAYNMR								Oxidation (M)[10]						Mascot
		1386.73	1386.73		-0.0012	-1	604	615	ELESICNPIIAK								Carbamidomethyl (C)[6]						Mascot
		1426.76	1426.75		-0.0147	-10	335	348	STVHDVVLVGGSTR														Mascot
		1434.73	1434.72		-0.0142	-10	243	253	MVNHFVQEFKR														Mascot
		1434.73	1434.72		-0.0142	-10	243	253	MVNHFVQEFKR				54		99.963								Mascot
		1450.73	1450.7		-0.0212	-15	243	253	MVNHFVQEFKR								Oxidation (M)[1]						Mascot
		1473.69	1473.67		-0.017	-12	40	52	TTPSYVAFTDSER				88		100								Mascot
		1473.69	1473.67		-0.017	-12	40	52	TTPSYVAFTDSER														Mascot
		1540.76	1540.74		-0.0158	-10	306	317	ARFEELNMDLFR														Mascot
		1593.87	1593.85		-0.0154	-10	131	144	MREIAEAYLGVTIK														Mascot
		1643.89	1643.88		-0.0146	-9	160	175	QATKDAGVIAGLNVMR														Mascot
		1675.73	1675.72		-0.0151	-9	227	242	ATAGDTHLGGEDFDNR														Mascot
		1680.83	1680.82		-0.0165	-10	145	159	NAVVTVPAYFNDSQR				82		100								Mascot
		1680.83	1680.82		-0.0165	-10	145	159	NAVVTVPAYFNDSQR														Mascot
		1787.99	1787.97		-0.0231	-13	176	192	IINEPTAAAIAYGLDKK														Mascot
		1801.85	1801.92		0.0677	38	542	556	VEAKNALENYAYNMR								Oxidation (M)[14]						Mascot
		1803.92	1803.91		-0.0086	-5	60	75	NQVAMNPVNTVFDAKR														Mascot
		1819.91	1819.91		-0.0003	0	60	75	NQVAMNPVNTVFDAKR								Oxidation (M)[5]						Mascot
		2142.07	2142.06		-0.0125	-6	40	59	TTPSYVAFTDSERLIGDA														Mascot
									AK
		2658.27	2658.26		-0.0078	-3	431	453	EQVFSTYSDNQPGVLIQV														Mascot
									YEGER
		2658.27	2658.26		-0.0078	-3	431	453	EQVFSTYSDNQPGVLIQV				186		100								Mascot
									YEGER
	2	Heat shock 70 kDa protein 3 OS=Arabidopsis thaliana						HSP7C_ARATH		71103.2	4.97		19		675		100	576	100
		OX=3702 GN=HSP70-3 PE=1 SV=1
		Peptide Information
		Calc. Mass		Obsrv. Mass	± da	± ppm	Start	End	Sequence					Ion	C. I. %		Modification					Rank	Result Type
							Seq.	Seq.						Score
		850.397	850.518		0.121	142	524	530	MVQEAEK								Oxidation (M)[1]						Mascot
		1045.55	1045.55		0.0016	2	564	573	IGEKLAGDDK														Mascot
		1183.65	1183.57		-0.0819	-69	465	475	FELSGIPPAPR														Mascot
		1215.65	1215.64		-0.0133	-11	164	175	DAGVIAGLNVMR				79		100								Mascot
		1215.65	1215.64		-0.0133	-11	164	175	DAGVIAGLNVMR														Mascot
		1231.65	1231.63		-0.016	-13	164	175	DAGVIAGLNVMR								Oxidation (M)[11]						Mascot
		1278.63	1278.61		-0.0216	-17	243	252	MVNHFVQEFK														Mascot
		1358.62	1358.6		-0.0134	-10	546	556	NALENYAYNMR				88		100								Mascot
		1358.62	1358.6		-0.0134	-10	546	556	NALENYAYNMR														Mascot
		1374.61	1374.6		-0.0149	-11	546	556	NALENYAYNMR								Oxidation (M)[10]						Mascot
		1386.73	1386.73		-0.0012	-1	604	615	ELESICNPIIAK								Carbamidomethyl (C)[6]						Mascot
		1434.73	1434.72		-0.0142	-10	243	253	MVNHFVQEFKR														Mascot
		1434.73	1434.72		-0.0142	-10	243	253	MVNHFVQEFKR				54		99.963								Mascot
		1450.73	1450.7		-0.0212	-15	243	253	MVNHFVQEFKR								Oxidation (M)[1]						Mascot
		1473.69	1473.67		-0.017	-12	40	52	TTPSYVAFTDSER				88		100								Mascot
		1473.69	1473.67		-0.017	-12	40	52	TTPSYVAFTDSER														Mascot
		1522.8	1522.78		-0.0175	-11	306	317	ARFEELNIDLFR														Mascot
		1595.85	1595.84		-0.0056	-4	131	144	MREIAEAYLGTTIK														Mascot
		1643.89	1643.88		-0.0146	-9	160	175	QATKDAGVIAGLNVMR														Mascot
		1675.73	1675.72		-0.0151	-9	227	242	ATAGDTHLGGEDFDNR														Mascot
		1680.83	1680.82		-0.0165	-10	145	159	NAVVTVPAYFNDSQR				82		100								Mascot
		1680.83	1680.82		-0.0165	-10	145	159	NAVVTVPAYFNDSQR														Mascot
		1787.99	1787.97		-0.0231	-13	176	192	IINEPTAAAIAYGLDKK														Mascot
		1805.91	1805.9		-0.0025	-1	332	348	MDKNSIDDVVLVGGSTR														Mascot
		1817.93	1817.92		-0.0126	-7	60	75	NQVAMNPINTVFDAKR														Mascot
		2142.07	2142.06		-0.0125	-6	40	59	TTPSYVAFTDSERLIGDA														Mascot
									AK
		2658.27	2658.26		-0.0078	-3	431	453	EQVFSTYSDNQPGVLIQV														Mascot
									YEGER
		2658.27	2658.26		-0.0078	-3	431	453	EQVFSTYSDNQPGVLIQV				186		100								Mascot
									YEGER
	3	Heat shock 70 kDa protein 7, chloroplastic						HSP7G_ARATH		76949.7	5.17		14		424		100	370	100
		OS=Arabidopsis thaliana OX=3702 GN=HSP70-7 PE=2
		SV=1
		Peptide Information
		Calc. Mass		Obsrv. Mass	± da	± ppm	Start	End	Sequence					Ion	C. I. %		Modification					Rank	Result Type
							Seq.	Seq.						Score
		870.541	870.531		-0.0098	-11	236	243	IAGLEVLR														Mascot
		870.541	870.531		-0.0098	-11	236	243	IAGLEVLR				40		99.169								Mascot
		884.567	884.55		-0.0172	-19	125	132	LVGQIAKR														Mascot
		915.489	915.476		-0.0131	-14	389	396	TPVENSLR														Mascot
		1010.6	1010.59		-0.0094	-9	417	425	IPAVQDLVR														Mascot
		1461.77	1461.75		-0.0156	-11	185	197	QFAAEEISAQVLR														Mascot
		1572.77	1572.82		0.0562	36	170	184	DENGNVKLDCPAIGK														Mascot
		1580.81	1580.79		-0.0171	-11	214	227	AVITVPAYFNDSQR														Mascot
		1580.81	1580.79		-0.0171	-11	214	227	AVITVPAYFNDSQR				90		100								Mascot
		1589.86	1589.85		-0.0159	-10	185	198	QFAAEEISAQVLRK														Mascot
		1668.66	1668.84		0.1754	105	702	718	GGDNGGDVIDADFTDSN														Mascot
		1735.91	1735.9		-0.0167	-10	133	147	QAVVNPENTFFSVKR														Mascot
		1751.9	1751.88		-0.0147	-8	244	259	IINEPTAASLAYGFER														Mascot
		1751.9	1751.88		-0.0147	-8	244	259	IINEPTAASLAYGFER				116		100								Mascot
		1849.01	1848.99		-0.0177	-10	400	416	LSFKDIDEVILVGGSTR														Mascot
		1849.01	1848.99		-0.0177	-10	400	416	LSFKDIDEVILVGGSTR				123		100								Mascot
		1879.99	1879.98		-0.0143	-8	244	260	IINEPTAASLAYGFERK														Mascot
		2437.18	2437.17		-0.0093	-4	494	516	SEVFSTAADGQTSVEINV														Mascot
									LQGER
	4	Probable mediator of RNA polymerase II transcription						MD37C_ARATH		71057	5.14		15		375		100	312	100
		subunit 37c OS=Arabidopsis thaliana OX=3702 GN
		Peptide Information
		Calc. Mass		Obsrv. Mass	± da	± ppm	Start	End	Sequence					Ion	C. I. %		Modification					Rank	Result Type
							Seq.	Seq.						Score
		850.397	850.518		0.121	142	524	530	MVQEAEK								Oxidation (M)[1]						Mascot
		1183.65	1183.57		-0.0819	-69	465	475	FELSGIPPAPR														Mascot
		1231.65	1231.63		-0.0162	-13	164	175	DAGVISGLNVMR														Mascot
		1265.61	1265.54		-0.0679	-54	80	90	RYSDPSVQADK														Mascot
		1278.63	1278.61		-0.0216	-17	243	252	MVNHFVQEFK														Mascot
		1358.62	1358.6		-0.0134	-10	546	556	NALENYAYNMR				88		100								Mascot
		1358.62	1358.6		-0.0134	-10	546	556	NALENYAYNMR														Mascot
		1374.61	1374.6		-0.0149	-11	546	556	NALENYAYNMR								Oxidation (M)[10]						Mascot
		1434.73	1434.72		-0.0142	-10	243	253	MVNHFVQEFKR														Mascot
		1434.73	1434.72		-0.0142	-10	243	253	MVNHFVQEFKR				54		99.963								Mascot
		1450.73	1450.7		-0.0212	-15	243	253	MVNHFVQEFKR								Oxidation (M)[1]						Mascot
		1473.69	1473.67		-0.017	-12	40	52	TTPSYVAFTDSER				88		100								Mascot
		1473.69	1473.67		-0.017	-12	40	52	TTPSYVAFTDSER														Mascot
		1540.76	1540.74		-0.0158	-10	306	317	ARFEELNMDLFR														Mascot
		1675.73	1675.72		-0.0151	-9	227	242	ATAGDTHLGGEDFDNR														Mascot
		1680.83	1680.82		-0.0165	-10	145	159	NAVVTVPAYFNDSQR				82		100								Mascot
		1680.83	1680.82		-0.0165	-10	145	159	NAVVTVPAYFNDSQR														Mascot
		1787.99	1787.97		-0.0231	-13	176	192	IINEPTAAAIAYGLDKK														Mascot
		1805.9	1805.9		0.0074	4	60	75	NQVAMNPTNTVFDAKR														Mascot
		1891.9	1892		0.0988	52	81	96	YSDPSVQADKSHWPFK														Mascot
		2142.07	2142.06		-0.0125	-6	40	59	TTPSYVAFTDSERLIGDA														Mascot
									AK
	5	Probable mediator of RNA polymerase II transcription						MD37D_ARATH		71342.2	5.03		13		361		100	312	100
		subunit 37c OS=Arabidopsis thaliana OX=3702 GN
		Peptide Information
		Calc. Mass		Obsrv. Mass	± da	± ppm	Start	End	Sequence					Ion	C. I. %		Modification					Rank	Result Type
							Seq.	Seq.						Score
		850.397	850.518		0.121	142	524	530	MVQEAEK								Oxidation (M)[1]						Mascot
		1183.65	1183.57		-0.0819	-69	465	475	FELSGIPPAPR														Mascot
		1278.63	1278.61		-0.0216	-17	243	252	MVNHFVQEFK														Mascot
		1358.62	1358.6		-0.0134	-10	546	556	NALENYAYNMR				88		100								Mascot
		1358.62	1358.6		-0.0134	-10	546	556	NALENYAYNMR														Mascot
		1374.61	1374.6		-0.0149	-11	546	556	NALENYAYNMR								Oxidation (M)[10]						Mascot
		1434.73	1434.72		-0.0142	-10	243	253	MVNHFVQEFKR														Mascot
		1434.73	1434.72		-0.0142	-10	243	253	MVNHFVQEFKR				54		99.963								Mascot
		1450.73	1450.7		-0.0212	-15	243	253	MVNHFVQEFKR								Oxidation (M)[1]						Mascot
		1473.69	1473.67		-0.017	-12	40	52	TTPSYVAFTDSER				88		100								Mascot
		1473.69	1473.67		-0.017	-12	40	52	TTPSYVAFTDSER														Mascot
		1631.85	1631.8		-0.0448	-27	602	615	MKELESVCNPIIAK								Carbamidomethyl (C)[8]						Mascot
		1675.73	1675.72		-0.0151	-9	227	242	ATAGDTHLGGEDFDNR														Mascot
		1680.83	1680.82		-0.0165	-10	145	159	NAVVTVPAYFNDSQR				82		100								Mascot
		1680.83	1680.82		-0.0165	-10	145	159	NAVVTVPAYFNDSQR														Mascot
		1787.99	1787.97		-0.0231	-13	176	192	IINEPTAAAIAYGLDKK														Mascot
		1801.85	1801.92		0.0677	38	542	556	VEAKNALENYAYNMR								Oxidation (M)[14]						Mascot
		1803.92	1803.91		-0.0086	-5	60	75	NQVAMNPVNTVFDAKR														Mascot
		1819.91	1819.91		-0.0003	0	60	75	NQVAMNPVNTVFDAKR								Oxidation (M)[5]						Mascot
		2142.07	2142.06		-0.0125	-6	40	59	TTPSYVAFTDSERLIGDA														Mascot
									AK
	6	Heat shock 70 kDa protein 6, chloroplastic						HSP7F_ARATH		76461.4	5.07		13		300		100	254	100
		OS=Arabidopsis thaliana OX=3702 GN=HSP70-6 PE=1
		SV=1
		Peptide Information
		Calc. Mass		Obsrv. Mass	± da	± ppm	Start	End	Sequence					Ion	C. I. %		Modification					Rank	Result Type
							Seq.	Seq.						Score
		870.541	870.531		-0.0098	-11	236	243	IAGLEVLR														Mascot
		870.541	870.531		-0.0098	-11	236	243	IAGLEVLR				40		99.169								Mascot
		884.567	884.55		-0.0172	-19	125	132	LVGQIAKR														Mascot
		915.489	915.476		-0.0131	-14	389	396	TPVENSLR														Mascot
		1024.61	1024.6		-0.0102	-10	417	425	IPAVQELVR														Mascot
		1461.77	1461.75		-0.0156	-11	185	197	QFAAEEISAQVLR														Mascot
		1580.81	1580.79		-0.0171	-11	214	227	AVITVPAYFNDSQR														Mascot
		1580.81	1580.79		-0.0171	-11	214	227	AVITVPAYFNDSQR				90		100								Mascot
		1589.86	1589.85		-0.0159	-10	185	198	QFAAEEISAQVLRK														Mascot
		1595.77	1595.84		0.0673	42	374	386	AKFEELCSDLLDR								Carbamidomethyl (C)[7]						Mascot
		1735.91	1735.9		-0.0167	-10	133	147	QAVVNPENTFFSVKR														Mascot
		1737.88	1737.89		0.01	6	244	259	IINEPTAASLAYGFDR														Mascot
		1849.01	1848.99		-0.0177	-10	400	416	LSFKDIDEVILVGGSTR														Mascot
		1849.01	1848.99		-0.0177	-10	400	416	LSFKDIDEVILVGGSTR				123		100								Mascot
		1865.98	1865.96		-0.0154	-8	244	260	IINEPTAASLAYGFDRK														Mascot
		2437.18	2437.17		-0.0093	-4	494	516	SEVFSTAADGQTSVEINV														Mascot
									LQGER
	7	Heat shock 70 kDa protein 18 OS=Arabidopsis thaliana						HSP7N_ARATH		68313.7	5.22		10		254		100	221	100
		OX=3702 GN=HSP70-18 PE=2 SV=1
		Peptide Information
		Calc. Mass		Obsrv. Mass	± da	± ppm	Start	End	Sequence					Ion	C. I. %		Modification					Rank	Result Type
							Seq.	Seq.						Score
		850.397	850.518		0.121	142	524	530	MVQEAEK								Oxidation (M)[1]						Mascot
		1278.63	1278.61		-0.0216	-17	243	252	MVNHFVQEFK														Mascot
		1386.63	1386.73		0.0967	70	80	91	RFSDASVQSDMK								Oxidation (M)[11]						Mascot
		1434.73	1434.72		-0.0142	-10	243	253	MVNHFVQEFKR														Mascot
		1434.73	1434.72		-0.0142	-10	243	253	MVNHFVQEFKR				54		99.963								Mascot
		1450.73	1450.7		-0.0212	-15	243	253	MVNHFVQEFKR								Oxidation (M)[1]						Mascot
		1473.69	1473.67		-0.017	-12	40	52	TTPSYVAFTDSER				88		100								Mascot
		1473.69	1473.67		-0.017	-12	40	52	TTPSYVAFTDSER														Mascot
		1675.73	1675.72		-0.0151	-9	227	242	ATAGDTHLGGEDFDNR														Mascot
		1680.83	1680.82		-0.0165	-10	145	159	NAVVTVPAYFNDSQR				82		100								Mascot
		1680.83	1680.82		-0.0165	-10	145	159	NAVVTVPAYFNDSQR														Mascot
		1787.99	1787.97		-0.0231	-13	176	192	IINEPTAAAIAYGLDKK														Mascot
		1803.92	1803.91		-0.0086	-5	60	75	NQVAMNPVNTVFDAKR														Mascot
		1819.91	1819.91		-0.0003	0	60	75	NQVAMNPVNTVFDAKR								Oxidation (M)[5]						Mascot
		2142.07	2142.06		-0.0125	-6	40	59	TTPSYVAFTDSERLIGDA														Mascot
									AK
	8	Heat shock 70 kDa protein 5 OS=Arabidopsis thaliana						HSP7E_ARATH		70870.4	5.3		8		98		100	82	100
		OX=3702 GN=HSP70-5 PE=2 SV=1
		Peptide Information
		Calc. Mass		Obsrv. Mass	± da	± ppm	Start	End	Sequence					Ion	C. I. %		Modification					Rank	Result Type
							Seq.	Seq.						Score
		1231.66	1231.63		-0.028	-23	242	251	LVNHFVAEFR														Mascot
		1374.61	1374.6		-0.0149	-11	545	555	NSLENYAYNMR														Mascot
		1450.77	1450.7		-0.0641	-44	351	362	IQQLLQDFFNGK														Mascot
		1593.82	1593.85		0.0322	20	116	129	QFSPEEISSMVLVK														Mascot
		1675.73	1675.72		-0.0151	-9	226	241	ATAGDTHLGGEDFDNR														Mascot
		1680.83	1680.82		-0.0165	-10	144	158	NAVVTVPAYFNDSQR				82		100								Mascot
		1680.83	1680.82		-0.0165	-10	144	158	NAVVTVPAYFNDSQR														Mascot
		1787.99	1787.97		-0.0231	-13	175	191	IINEPTAAAIAYGLDKK														Mascot
		1801.85	1801.92		0.0677	38	541	555	VEAKNSLENYAYNMR														Mascot
		1817.85	1817.92		0.0714	39	541	555	VEAKNSLENYAYNMR								Oxidation (M)[14]						Mascot
	9	RNA cytidine acetyltransferase 2 OS=Arabidopsis						NT102_ARATH		115403	7.32		16		53		91.969
		thaliana OX=3702 GN=At3g57940 PE=2 SV=2
		Peptide Information
		Calc. Mass		Obsrv. Mass	± da	± ppm	Start	End	Sequence					Ion	C. I. %		Modification					Rank	Result Type
							Seq.	Seq.						Score
		850.503	850.518		0.0152	18	774	780	LLSDKFK														Mascot
		996.529	996.571		0.0419	42	617	625	IAVHPNAMK								Oxidation (M)[8]						Mascot
		1010.49	1010.59		0.0957	95	501	508	DTLFSYHK														Mascot
		1183.54	1183.57		0.0273	23	603	613	DTEFPGFSGAR														Mascot
		1252.67	1252.66		-0.0111	-9	23	33	SMFVIIGDKSR														Mascot
		1265.62	1265.54		-0.0719	-57	845	854	TLAHQYFEEK														Mascot
		1358.59	1358.6		0.0122	9	517	527	MMALCVSSHYK								Carbamidomethyl (C)[5], Oxidation (M)[1,2]						Mascot
		1358.59	1358.6		0.0122	9	517	527	MMALCVSSHYK								Carbamidomethyl (C)[5], Oxidation (M)[1,2]						Mascot
		1434.75	1434.72		-0.0353	-25	34	45	DQIVNLHHMLSK														Mascot
		1434.75	1434.72		-0.0353	-25	34	45	DQIVNLHHMLSK														Mascot
		1450.75	1450.7		-0.0423	-29	34	45	DQIVNLHHMLSK								Oxidation (M)[9]						Mascot
		1650.82	1650.88		0.0575	35	365	377	QTIQYIQPHEHEK														Mascot
		1668.99	1668.84		-0.152	-91	136	151	TIETVEGGGLVVLILR														Mascot
		1680.86	1680.82		-0.0425	-25	46	59	AVIKCNPSVLWCYK								Carbamidomethyl (C)[5]						Mascot
		1680.86	1680.82		-0.0425	-25	46	59	AVIKCNPSVLWCYK								Carbamidomethyl (C)[5]						Mascot
		1735.92	1735.9		-0.0266	-15	654	669	VDVEHAPIKVTEAAEK														Mascot
		1737.88	1737.89		0.0091	5	46	59	AVIKCNPSVLWCYK								Carbamidomethyl (C)[5,12]						Mascot
		1801.86	1801.92		0.0613	34	795	812	INFAEVDSSGSSSGGFLK														Mascot
		2211.09	2211.09		0.0031	1	951	969	EKIEGLMDSELQQYVIGD								Oxidation (M)[7]						Mascot
									K
		2875.52	2875.44		-0.0813	-28	290	319	SAALGLAVAGAVAAGYS														Mascot
									NIYITAPSPDNLK
		3313.72	3313.71		-0.0098	-3	717	745	KHNFAPFYVSQIPSAVTG								Carbamidomethyl (C)[22]						Mascot
									EHTCMLLKPLK
	10	DEAD-box ATP-dependent RNA helicase 13						RH13_ARATH		93927.7	8.56		15		46		58.81
		OS=Arabidopsis thaliana OX=3702 GN=RH13 PE=2
		SV=3
		Peptide Information
		Calc. Mass		Obsrv. Mass	± da	± ppm	Start	End	Sequence					Ion	C. I. %		Modification					Rank	Result Type
							Seq.	Seq.						Score
		884.556	884.55		-0.006	-7	282	289	ALIITPTR														Mascot
		1278.68	1278.61		-0.0677	-53	310	321	VVPIVGGMFSEK								Oxidation (M)[8]						Mascot
		1386.79	1386.73		-0.0641	-46	197	207	LHPLLMKSIYR								Oxidation (M)[6]						Mascot
		1444.76	1444.73		-0.0239	-17	744	756	QKQAQMQIGGDIK														Mascot
		1522.77	1522.78		0.0116	8	628	640	IFPLDNSYMPAVR														Mascot
		1540.79	1540.74		-0.0522	-34	216	229	IQKACFNVAAYQGK														Mascot
		1643.9	1643.88		-0.021	-13	395	409	TQTVKSNDTVLNVPK														Mascot
		1650.87	1650.88		0.0138	8	628	641	IFPLDNSYMPAVRK														Mascot
		1675.88	1675.72		-0.1679	-100	310	324	VVPIVGGMFSEKQER														Mascot
		1680.84	1680.82		-0.0212	-13	579	592	LPHSAEVYVHRCGR								Carbamidomethyl (C)[12]						Mascot
		1680.84	1680.82		-0.0212	-13	579	592	LPHSAEVYVHRCGR								Carbamidomethyl (C)[12]						Mascot
		1737.92	1737.89		-0.0298	-17	705	719	EELSTLLSHPMQPKK														Mascot
		1804	1803.91		-0.0953	-53	305	321	NLSVKVVPIVGGMFSEK														Mascot
		1820	1819.91		-0.0869	-48	305	321	NLSVKVVPIVGGMFSEK								Oxidation (M)[13]						Mascot
		1865.89	1865.96		0.0653	35	596	613	AFADGCSIALIEPNETSK														Mascot
		1880.04	1879.98		-0.0653	-35	760	775	LVVINQNCIEPLQALR								Carbamidomethyl (C)[8]						Mascot
		2658.33	2658.26		-0.0742	-28	350	371	HLVELHSLSFFVLDEADR								Oxidation (M)[19]						Mascot
									MVER
		2658.33	2658.26		-0.0742	-28	350	371	HLVELHSLSFFVLDEADR								Oxidation (M)[19]						Mascot
									MVER
Gel Idx/Pos			104/E3						Instr./Gel Origin			BA2060/210105A							Process Status		Analysis Succeeded
Plate [#] Name			[1] 31465						Instrument Sample Name										Spectra		11
Rank		Protein Name						Accession No.		Protein MW	Protein		Pep.		Protein		Protein	Total Ion	Total Ion
											PI		Count		Score		Score	Score	C. I. %
																	C. I. %
	1	Heat shock 70 kDa protein 5 OS=Arabidopsis thaliana						HSP7E_ARATH		70870.4	5.3		20		583		100	473	100
		OX=3702 GN=HSP70-5 PE=2 SV=1
		Peptide Information
		Calc. Mass		Obsrv. Mass	± da	± ppm	Start	End	Sequence					Ion	C. I. %		Modification					Rank	Result Type
							Seq.	Seq.						Score
		1185.66	1185.66		-0.0009	-1	163	174	DAGAISGLNVLR														Mascot
		1231.66	1231.66		0.005	4	242	251	LVNHFVAEFR				34		96.406								Mascot
		1231.66	1231.66		0.005	4	242	251	LVNHFVAEFR														Mascot
		1250.66	1250.66		0.0083	7	130	140	MKEVAEAFLGR				48		99.843								Mascot
		1250.66	1250.66		0.0083	7	130	140	MKEVAEAFLGR														Mascot
		1374.61	1374.62		0.0084	6	545	555	NSLENYAYNMR														Mascot
		1374.61	1374.62		0.0084	6	545	555	NSLENYAYNMR				24		60.864								Mascot
		1387.76	1387.76		-0.002	-1	242	252	LVNHFVAEFRR														Mascot
		1390.61	1390.62		0.0102	7	545	555	NSLENYAYNMR								Oxidation (M)[10]						Mascot
		1412.75	1412.76		0.0076	5	334	347	SSVHDVVLVGGSTR														Mascot
		1487.7	1487.71		0.0071	5	39	51	TTPSYVAFTDTER														Mascot
		1487.7	1487.71		0.0071	5	39	51	TTPSYVAFTDTER				76		100								Mascot
		1520.81	1520.81		0.0068	4	455	467	TRDNNLLGTFELK														Mascot
		1558.71	1558.72		0.009	6	305	316	ARFEEMNMDLFR														Mascot
		1613.89	1613.89		0.0013	1	601	614	LKELEGICNPIISK								Carbamidomethyl (C)[8]						Mascot
		1659.9	1659.87		-0.0216	-13	175	190	IINEPTAAAIAYGLDK														Mascot
		1675.73	1675.74		0.01	6	226	241	ATAGDTHLGGEDFDNR														Mascot
		1680.83	1680.84		0.0036	2	144	158	NAVVTVPAYFNDSQR														Mascot
		1680.83	1680.84		0.0036	2	144	158	NAVVTVPAYFNDSQR				79		100								Mascot
		1768.96	1768.96		0.005	3	331	347	LDKSSVHDVVLVGGSTR														Mascot
		1787.99	1787.98		-0.0124	-7	175	191	IINEPTAAAIAYGLDKK														Mascot
		1801.85	1801.94		0.0854	47	541	555	VEAKNSLENYAYNMR														Mascot
		1814.95	1814.95		0.0029	2	59	74	NQVALNPQNTVFDAKR														Mascot
		1814.95	1814.95		0.0029	2	59	74	NQVALNPQNTVFDAKR				70		99.999								Mascot
		2009.05	2009.05		0.0046	2	141	158	TVKNAVVTVPAYFNDSQ														Mascot
									R
		2156.09	2156.09		0.0025	1	39	58	TTPSYVAFTDTERLIGDA														Mascot
									AK
		2642.27	2642.28		0.0078	3	430	452	EQVFSTYADNQPGVLIQV														Mascot
									YEGER
		2642.27	2642.28		0.0078	3	430	452	EQVFSTYADNQPGVLIQV				143		100								Mascot
									YEGER
	2	Probable mediator of RNA polymerase II transcription						MD37C_ARATH		71057	5.14		16		153		100	79	100
		subunit 37c OS=Arabidopsis thaliana OX=3702 GN
		Peptide Information
		Calc. Mass		Obsrv. Mass	± da	± ppm	Start	End	Sequence					Ion	C. I. %		Modification					Rank	Result Type
							Seq.	Seq.						Score
		1183.65	1183.58		-0.0639	-54	465	475	FELSGIPPAPR														Mascot
		1183.65	1183.58		-0.0639	-54	465	475	FELSGIPPAPR														Mascot
		1231.65	1231.66		0.0168	14	164	175	DAGVISGLNVMR														Mascot
		1231.65	1231.66		0.0168	14	164	175	DAGVISGLNVMR														Mascot
		1358.62	1358.62		0.0088	6	546	556	NALENYAYNMR														Mascot
		1374.61	1374.62		0.0084	6	546	556	NALENYAYNMR								Oxidation (M)[10]						Mascot
		1374.61	1374.62		0.0084	6	546	556	NALENYAYNMR								Oxidation (M)[10]						Mascot
		1412.75	1412.76		0.0076	5	335	348	SSVHDVVLVGGSTR														Mascot
		1434.73	1434.74		0.0099	7	243	253	MVNHFVQEFKR														Mascot
		1473.69	1473.7		0.0152	10	40	52	TTPSYVAFTDSER														Mascot
		1540.76	1540.76		0.0051	3	306	317	ARFEELNMDLFR														Mascot
		1547.83	1547.83		0.0004	0	131	144	MREIAEAFLGSPVK														Mascot
		1659.88	1659.87		-0.0111	-7	160	175	QATKDAGVISGLNVMR														Mascot
		1675.73	1675.74		0.01	6	227	242	ATAGDTHLGGEDFDNR														Mascot
		1680.83	1680.84		0.0036	2	145	159	NAVVTVPAYFNDSQR														Mascot
		1680.83	1680.84		0.0036	2	145	159	NAVVTVPAYFNDSQR				79		100								Mascot
		1787.99	1787.98		-0.0124	-7	176	192	IINEPTAAAIAYGLDKK														Mascot
		1805.9	1805.91		0.0166	9	60	75	NQVAMNPTNTVFDAKR														Mascot
		1814.89	1814.95		0.0682	38	546	560	NALENYAYNMRNTIK														Mascot
		1814.89	1814.95		0.0682	38	546	560	NALENYAYNMRNTIK														Mascot
		1821.89	1821.91		0.016	9	60	75	NQVAMNPTNTVFDAKR								Oxidation (M)[5]						Mascot
		2142.07	2142.07		0.0034	2	40	59	TTPSYVAFTDSERLIGDA														Mascot
									AK
		2672.28	2672.29		0.0022	1	431	453	EQIFSTYSDNQPGVLIQV														Mascot
									YEGER
	3	Probable mediator of RNA polymerase II transcription						MD37D_ARATH		71342.2	5.03		13		140		100	88	100
		subunit 37c OS=Arabidopsis thaliana OX=3702 GN
		Peptide Information
		Calc. Mass		Obsrv. Mass	± da	± ppm	Start	End	Sequence					Ion	C. I. %		Modification					Rank	Result Type
							Seq.	Seq.						Score
		1183.65	1183.58		-0.0639	-54	465	475	FELSGIPPAPR														Mascot
		1183.65	1183.58		-0.0639	-54	465	475	FELSGIPPAPR														Mascot
		1358.62	1358.62		0.0088	6	546	556	NALENYAYNMR														Mascot
		1374.61	1374.62		0.0084	6	546	556	NALENYAYNMR								Oxidation (M)[10]						Mascot
		1374.61	1374.62		0.0084	6	546	556	NALENYAYNMR								Oxidation (M)[10]						Mascot
		1434.73	1434.74		0.0099	7	243	253	MVNHFVQEFKR														Mascot
		1473.69	1473.7		0.0152	10	40	52	TTPSYVAFTDSER														Mascot
		1558.71	1558.72		0.009	6	306	317	ARFEEMNMDLFR														Mascot
		1659.9	1659.87		-0.0216	-13	176	191	IINEPTAAAIAYGLDK														Mascot
		1675.73	1675.74		0.01	6	227	242	ATAGDTHLGGEDFDNR														Mascot
		1680.83	1680.84		0.0036	2	145	159	NAVVTVPAYFNDSQR														Mascot
		1680.83	1680.84		0.0036	2	145	159	NAVVTVPAYFNDSQR				79		100								Mascot
		1787.99	1787.98		-0.0124	-7	176	192	IINEPTAAAIAYGLDKK														Mascot
		1801.85	1801.94		0.0854	47	542	556	VEAKNALENYAYNMR								Oxidation (M)[14]						Mascot
		2009.03	2009.05		0.0237	12	113	130	GEEKQFAAEEISSMVLIK														Mascot
		2142.07	2142.07		0.0034	2	40	59	TTPSYVAFTDSERLIGDA														Mascot
									AK
		2642.27	2642.28		0.0078	3	431	453	EQVFSTYSDNQPGVLIQV														Mascot
									FEGER
		2642.27	2642.28		0.0078	3	431	453	EQVFSTYSDNQPGVLIQV				10		0								Mascot
									FEGER
	4	Heat shock 70 kDa protein 3 OS=Arabidopsis thaliana						HSP7C_ARATH		71103.2	4.97		13		137		100	83	100
		OX=3702 GN=HSP70-3 PE=1 SV=1
		Peptide Information
		Calc. Mass		Obsrv. Mass	± da	± ppm	Start	End	Sequence					Ion	C. I. %		Modification					Rank	Result Type
							Seq.	Seq.						Score
		1045.55	1045.57		0.0201	19	564	573	IGEKLAGDDK														Mascot
		1183.65	1183.58		-0.0639	-54	465	475	FELSGIPPAPR														Mascot
		1183.65	1183.58		-0.0639	-54	465	475	FELSGIPPAPR														Mascot
		1231.65	1231.66		0.017	14	164	175	DAGVIAGLNVMR				4		0		Oxidation (M)[11]						Mascot
		1231.65	1231.66		0.017	14	164	175	DAGVIAGLNVMR								Oxidation (M)[11]						Mascot
		1358.62	1358.62		0.0088	6	546	556	NALENYAYNMR														Mascot
		1374.61	1374.62		0.0084	6	546	556	NALENYAYNMR								Oxidation (M)[10]						Mascot
		1374.61	1374.62		0.0084	6	546	556	NALENYAYNMR								Oxidation (M)[10]						Mascot
		1434.73	1434.74		0.0099	7	243	253	MVNHFVQEFKR														Mascot
		1473.69	1473.7		0.0152	10	40	52	TTPSYVAFTDSER														Mascot
		1659.88	1659.87		-0.0111	-7	160	175	QATKDAGVIAGLNVMR								Oxidation (M)[15]						Mascot
		1675.73	1675.74		0.01	6	227	242	ATAGDTHLGGEDFDNR														Mascot
		1680.83	1680.84		0.0036	2	145	159	NAVVTVPAYFNDSQR														Mascot
		1680.83	1680.84		0.0036	2	145	159	NAVVTVPAYFNDSQR				79		100								Mascot
		1787.99	1787.98		-0.0124	-7	176	192	IINEPTAAAIAYGLDKK														Mascot
		1805.91	1805.91		0.0067	4	332	348	MDKNSIDDVVLVGGSTR														Mascot
		1821.9	1821.91		0.0061	3	332	348	MDKNSIDDVVLVGGSTR								Oxidation (M)[1]						Mascot
		2142.07	2142.07		0.0034	2	40	59	TTPSYVAFTDSERLIGDA														Mascot
									AK
		2663.13	2663.27		0.1338	50	616	644	MYQGGEAGGPAAGGMD								Oxidation (M)[1,15]						Mascot
									EDVPPSAGGAGPK
	5	Probable mediator of RNA polymerase II transcription						MD37E_ARATH		71313.1	5.03		13		130		100	83	100
		subunit 37e OS=Arabidopsis thaliana OX=3702 GN
		Peptide Information
		Calc. Mass		Obsrv. Mass	± da	± ppm	Start	End	Sequence					Ion	C. I. %		Modification					Rank	Result Type
							Seq.	Seq.						Score
		864.436	864.518		0.0823	95	269	275	LRTSCER														Mascot
		1183.65	1183.58		-0.0639	-54	465	475	FELSGIPPAPR														Mascot
		1183.65	1183.58		-0.0639	-54	465	475	FELSGIPPAPR														Mascot
		1231.65	1231.66		0.017	14	164	175	DAGVIAGLNVMR				4		0		Oxidation (M)[11]						Mascot
		1231.65	1231.66		0.017	14	164	175	DAGVIAGLNVMR								Oxidation (M)[11]						Mascot
		1358.62	1358.62		0.0088	6	546	556	NALENYAYNMR														Mascot
		1374.61	1374.62		0.0084	6	546	556	NALENYAYNMR								Oxidation (M)[10]						Mascot
		1374.61	1374.62		0.0084	6	546	556	NALENYAYNMR								Oxidation (M)[10]						Mascot
		1434.73	1434.74		0.0099	7	243	253	MVNHFVQEFKR														Mascot
		1473.69	1473.7		0.0152	10	40	52	TTPSYVAFTDSER														Mascot
		1540.76	1540.76		0.0051	3	306	317	ARFEELNMDLFR														Mascot
		1659.88	1659.87		-0.0111	-7	160	175	QATKDAGVIAGLNVMR								Oxidation (M)[15]						Mascot
		1675.73	1675.74		0.01	6	227	242	ATAGDTHLGGEDFDNR														Mascot
		1680.83	1680.84		0.0036	2	145	159	NAVVTVPAYFNDSQR														Mascot
		1680.83	1680.84		0.0036	2	145	159	NAVVTVPAYFNDSQR				79		100								Mascot
		1787.99	1787.98		-0.0124	-7	176	192	IINEPTAAAIAYGLDKK														Mascot
		1801.85	1801.94		0.0854	47	542	556	VEAKNALENYAYNMR								Oxidation (M)[14]						Mascot
		2142.07	2142.07		0.0034	2	40	59	TTPSYVAFTDSERLIGDA														Mascot
									AK
	6	V-type proton ATPase catalytic subunit A						VATA_ARATH		68768.8	5.11		14		102		100	42	99.404
		OS=Arabidopsis thaliana OX=3702 GN=VHA-A PE=1
		SV=1
		Peptide Information
		Calc. Mass		Obsrv. Mass	± da	± ppm	Start	End	Sequence					Ion	C. I. %		Modification					Rank	Result Type
							Seq.	Seq.						Score
		809.38	809.39		0.0104	13	540	545	SVWMMR														Mascot
		870.418	870.546		0.1286	148	1	8	MPAFYGGK														Mascot
		870.418	870.546		0.1286	148	1	8	MPAFYGGK														Mascot
		883.467	883.528		0.0607	69	578	584	LGDLFYR														Mascot
		885.446	885.46		0.0132	15	385	391	LASFYER														Mascot
		1019.55	1019.56		0.0081	8	115	123	ISGDVYIPR														Mascot
		1183.57	1183.58		0.0089	8	607	616	LYDDLNAGFR				42		99.404								Mascot
		1183.57	1183.58		0.0089	8	607	616	LYDDLNAGFR														Mascot
		1255.7	1255.7		0.0036	3	223	234	LAADTPLLTGQR														Mascot
		1287.68	1287.68		0.0023	2	357	367	WAEALREISGR														Mascot
		1367.68	1367.69		0.0079	6	204	214	SYTMLQSWPVR														Mascot
		1675.74	1675.74		0.0027	2	268	282	YSNSDAVVYVGCGER								Carbamidomethyl (C)[12]						Mascot
		1680.67	1680.84		0.1713	102	342	356	DMGYNVSMMADSTSR								Oxidation (M)[2]						Mascot
		1680.67	1680.84		0.1713	102	342	356	DMGYNVSMMADSTSR								Oxidation (M)[2]						Mascot
		1795.87	1795.86		-0.0048	-3	368	384	LAEMPADSGYPAYLAAR														Mascot
		1801.93	1801.94		0.0049	3	546	560	NIIHFYNLANQAVER														Mascot
		2080.93	2080.95		0.011	5	9	25	LTTFEDDEKESEYGYVR														Mascot
	7	Heat shock 70 kDa protein 18 OS=Arabidopsis thaliana						HSP7N_ARATH		68313.7	5.22		8		98		100	77	100
		OX=3702 GN=HSP70-18 PE=2 SV=1
		Peptide Information
		Calc. Mass		Obsrv. Mass	± da	± ppm	Start	End	Sequence					Ion	C. I. %		Modification					Rank	Result Type
							Seq.	Seq.						Score
		1434.73	1434.74		0.0099	7	243	253	MVNHFVQEFKR														Mascot
		1473.69	1473.7		0.0152	10	40	52	TTPSYVAFTDSER														Mascot
		1659.9	1659.87		-0.0216	-13	176	191	IINEPTAAAIAYGLDK														Mascot
		1675.73	1675.74		0.01	6	227	242	ATAGDTHLGGEDFDNR														Mascot
		1680.83	1680.84		0.0036	2	145	159	NAVVTVPAYFNDSQR														Mascot
		1680.83	1680.84		0.0036	2	145	159	NAVVTVPAYFNDSQR				79		100								Mascot
		1787.99	1787.98		-0.0124	-7	176	192	IINEPTAAAIAYGLDKK														Mascot
		2009.03	2009.05		0.0237	12	113	130	GEEKQFAAEEISSMVLIK														Mascot
		2142.07	2142.07		0.0034	2	40	59	TTPSYVAFTDSERLIGDA														Mascot
									AK
	8	Ribulose bisphosphate carboxylase large chain						RBL_ARATH		52921.6	5.88		6		55		95.161	39	98.799
		OS=Arabidopsis thaliana OX=3702 GN=rbcL PE=1
		SV=1
		Peptide Information
		Calc. Mass		Obsrv. Mass	± da	± ppm	Start	End	Sequence					Ion	C. I. %		Modification					Rank	Result Type
							Seq.	Seq.						Score
		1240.74	1240.74		0.0001	0	129	139	ALAALRLEDLR														Mascot
		1465.75	1465.76		0.0066	5	147	159	TFQGPPHGIQVER														Mascot
		1465.75	1465.76		0.0066	5	147	159	TFQGPPHGIQVER				39		98.799								Mascot
		1659.84	1659.87		0.0365	22	436	450	DLAVEGNEIIREACK														Mascot
		1787.99	1787.98		-0.0097	-5	317	334	ALRLSGGDHIHAGTVVGK														Mascot
		2081.12	2080.95		-0.1728	-83	286	303	DNGLLLHIHRAMHAVIDR														Mascot
		2410.18	2410.19		0.0041	2	22	41	LTYYTPEYETKDTDILAAF														Mascot
									R
	9	Mitochondrial carrier protein CoAc2 OS=Arabidopsis						COAC2_ARATH		37069.8	9.66		10		52		89.889
		thaliana OX=3702 GN=COAC2 PE=2 SV=1
		Peptide Information
		Calc. Mass		Obsrv. Mass	± da	± ppm	Start	End	Sequence					Ion	C. I. %		Modification					Rank	Result Type
							Seq.	Seq.						Score
		809.335	809.39		0.0555	69	1	7	MAEGEEK								Oxidation (M)[1]						Mascot
		856.489	856.53		0.0418	49	33	40	TAVAPLER														Mascot
		1185.68	1185.66		-0.026	-22	20	32	ELIAGGVTGGIAK														Mascot
		1231.58	1231.66		0.0831	67	315	325	EEPEAEAVTTR														Mascot
		1231.58	1231.66		0.0831	67	315	325	EEPEAEAVTTR														Mascot
		1287.73	1287.68		-0.048	-37	8	19	NGIIDSIPLFAK														Mascot
		1387.7	1387.76		0.0534	38	64	75	IGKTEGLMGFYR								Oxidation (M)[8]						Mascot
		1508.8	1508.76		-0.0402	-27	100	111	RWIIFGFPDTTR														Mascot
		1680.86	1680.84		-0.0175	-10	311	325	VPPREEPEAEAVTTR														Mascot
		1680.86	1680.84		-0.0175	-10	311	325	VPPREEPEAEAVTTR														Mascot
		1801.87	1801.94		0.0742	41	67	83	TEGLMGFYRGNGASVAR								Oxidation (M)[5]						Mascot
		2142.17	2142.07		-0.0999	-47	181	200	GLYRGVAPSLYGIFPYAG														Mascot
									LK
	10	Small RNA degrading nuclease 3 OS=Arabidopsis						SDN3_ARATH		87410.2	6.72		14		50		85.045
		thaliana OX=3702 GN=SDN3 PE=1 SV=1
		Peptide Information
		Calc. Mass		Obsrv. Mass	± da	± ppm	Start	End	Sequence					Ion	C. I. %		Modification					Rank	Result Type
							Seq.	Seq.						Score
		842.535	842.515		-0.0191	-23	295	302	LVLAAVEK														Mascot
		856.504	856.53		0.0265	31	331	337	AQLFLHK														Mascot
		935.418	935.502		0.0831	89	77	84	VMQCGANR								Carbamidomethyl (C)[4]						Mascot
		1045.59	1045.57		-0.0164	-16	204	213	ATLSVADIQK														Mascot
		1165.64	1165.73		0.0894	77	674	684	GGLAQKMVAFK								Oxidation (M)[7]						Mascot
		1255.56	1255.7		0.1457	116	574	584	ARTEESNMSSK								Oxidation (M)[8]						Mascot
		1547.77	1547.83		0.0586	38	77	89	VMQCGANRELIEK								Carbamidomethyl (C)[4]						Mascot
		1660.02	1659.87		-0.142	-86	403	418	AVLKLSSGLAVSLFVR														Mascot
		1744.72	1744.87		0.1479	85	278	294	MDGAAHNCVHDAAAAM								Oxidation (M)[1,16]						Mascot
									K
		1801.74	1801.94		0.1977	110	278	294	MDGAAHNCVHDAAAAM								Carbamidomethyl (C)[8], Oxidation (M)[1,16]						Mascot
									K
		1815.02	1814.95		-0.0661	-36	626	641	VVITGQFTLEVMPPKR														Mascot
		1815.02	1814.95		-0.0661	-36	626	641	VVITGQFTLEVMPPKR														Mascot
		1832.91	1832.91		0.0017	1	69	84	EDLQLIARVMQCGANR								Oxidation (M)[10]						Mascot
		2142.14	2142.07		-0.0701	-33	259	277	TQRPSLNNLCKSVLGQE														Mascot
									VR
		2642.41	2642.28		-0.1333	-50	295	319	LVLAAVEKGAATLIQPTE														Mascot
									EMMVAEK
		2642.41	2642.28		-0.1333	-50	295	319	LVLAAVEKGAATLIQPTE														Mascot
									EMMVAEK
		2672.12	2672.29		0.166	62	698	720	MVQDESEETKEANANHC														Mascot
									EDDHLK
Gel Idx/Pos			105/E4						Instr./Gel Origin			BA2060/210105A							Process Status		Analysis Succeeded
Plate [#] Name			[1] 31465						Instrument Sample Name										Spectra		11
Rank		Protein Name						Accession No.		Protein MW	Protein		Pep.		Protein		Protein	Total Ion	Total Ion
											PI		Count		Score		Score	Score	C. I. %
																	C. I. %
	1	Heat shock 70 kDa protein 5 OS=Arabidopsis thaliana						HSP7E_ARATH		70870.4	5.3		20		525		100	415	100
		OX=3702 GN=HSP70-5 PE=2 SV=1
		Peptide Information
		Calc. Mass		Obsrv. Mass	± da	± ppm	Start	End	Sequence					Ion	C. I. %		Modification					Rank	Result Type
							Seq.	Seq.						Score
		848.441	848.518		0.0776	91	268	274	LRTACER														Mascot
		1185.66	1185.66		0.0001	0	163	174	DAGAISGLNVLR														Mascot
		1185.66	1185.66		0.0001	0	163	174	DAGAISGLNVLR				54		99.96								Mascot
		1231.66	1231.66		-0.0005	0	242	251	LVNHFVAEFR														Mascot
		1250.66	1250.66		0	0	130	140	MKEVAEAFLGR														Mascot
		1250.66	1250.66		0	0	130	140	MKEVAEAFLGR				64		99.996								Mascot
		1259.67	1259.67		0.0023	2	504	514	NQITITNDKGR														Mascot
		1266.65	1266.64		-0.0135	-11	130	140	MKEVAEAFLGR								Oxidation (M)[1]						Mascot
		1374.61	1374.61		0.0012	1	545	555	NSLENYAYNMR														Mascot
		1374.61	1374.61		0.0012	1	545	555	NSLENYAYNMR				43		99.526								Mascot
		1390.61	1390.61		0.0033	2	545	555	NSLENYAYNMR								Oxidation (M)[10]						Mascot
		1412.75	1412.75		0.0005	0	334	347	SSVHDVVLVGGSTR														Mascot
		1487.7	1487.7		-0.0023	-2	39	51	TTPSYVAFTDTER														Mascot
		1487.7	1487.7		-0.0023	-2	39	51	TTPSYVAFTDTER				84		100								Mascot
		1520.81	1520.8		-0.0031	-2	455	467	TRDNNLLGTFELK														Mascot
		1558.71	1558.72		0.0015	1	305	316	ARFEEMNMDLFR														Mascot
		1613.89	1613.89		-0.005	-3	601	614	LKELEGICNPIISK								Carbamidomethyl (C)[8]						Mascot
		1675.73	1675.73		-0.0027	-2	226	241	ATAGDTHLGGEDFDNR														Mascot
		1680.83	1680.83		-0.0037	-2	144	158	NAVVTVPAYFNDSQR				103		100								Mascot
		1680.83	1680.83		-0.0037	-2	144	158	NAVVTVPAYFNDSQR														Mascot
		1768.96	1768.95		-0.0066	-4	331	347	LDKSSVHDVVLVGGSTR														Mascot
		1787.99	1787.97		-0.0232	-13	175	191	IINEPTAAAIAYGLDKK														Mascot
		1801.85	1801.93		0.0765	42	541	555	VEAKNSLENYAYNMR														Mascot
		1814.95	1814.95		-0.0047	-3	59	74	NQVALNPQNTVFDAKR				68		99.998								Mascot
		1814.95	1814.95		-0.0047	-3	59	74	NQVALNPQNTVFDAKR														Mascot
		2009.05	2009.04		-0.0053	-3	141	158	TVKNAVVTVPAYFNDSQ														Mascot
									R
		2156.09	2156.08		-0.0078	-4	39	58	TTPSYVAFTDTERLIGDA														Mascot
									AK
		2642.27	2642.27		-0.0027	-1	430	452	EQVFSTYADNQPGVLIQV														Mascot
									YEGER
	2	Heat shock 70 kDa protein 3 OS=Arabidopsis thaliana						HSP7C_ARATH		71103.2	4.97		13		153		100	103	100
		OX=3702 GN=HSP70-3 PE=1 SV=1
		Peptide Information
		Calc. Mass		Obsrv. Mass	± da	± ppm	Start	End	Sequence					Ion	C. I. %		Modification					Rank	Result Type
							Seq.	Seq.						Score
		848.441	848.518		0.0776	91	269	275	LRTACER														Mascot
		1045.55	1045.57		0.0138	13	564	573	IGEKLAGDDK														Mascot
		1183.65	1183.58		-0.0673	-57	465	475	FELSGIPPAPR														Mascot
		1231.65	1231.66		0.0115	9	164	175	DAGVIAGLNVMR								Oxidation (M)[11]						Mascot
		1358.62	1358.62		0.0076	6	546	556	NALENYAYNMR														Mascot
		1374.61	1374.61		0.0012	1	546	556	NALENYAYNMR								Oxidation (M)[10]						Mascot
		1374.61	1374.61		0.0012	1	546	556	NALENYAYNMR								Oxidation (M)[10]						Mascot
		1434.73	1434.74		0.0108	8	243	253	MVNHFVQEFKR														Mascot
		1473.69	1473.69		0.0018	1	40	52	TTPSYVAFTDSER														Mascot
		1596.82	1596.86		0.0429	27	117	130	EFSAEEISSMILIK														Mascot
		1675.73	1675.73		-0.0027	-2	227	242	ATAGDTHLGGEDFDNR														Mascot
		1680.83	1680.83		-0.0037	-2	145	159	NAVVTVPAYFNDSQR				103		100								Mascot
		1680.83	1680.83		-0.0037	-2	145	159	NAVVTVPAYFNDSQR														Mascot
		1787.99	1787.97		-0.0232	-13	176	192	IINEPTAAAIAYGLDKK														Mascot
		1805.91	1805.9		-0.0018	-1	332	348	MDKNSIDDVVLVGGSTR														Mascot
		2663.13	2663.26		0.1213	46	616	644	MYQGGEAGGPAAGGMD								Oxidation (M)[1,15]						Mascot
									EDVPPSAGGAGPK
	3	Probable mediator of RNA polymerase II transcription						MD37D_ARATH		71342.2	5.03		12		143		100	103	100
		subunit 37c OS=Arabidopsis thaliana OX=3702 GN
		Peptide Information
		Calc. Mass		Obsrv. Mass	± da	± ppm	Start	End	Sequence					Ion	C. I. %		Modification					Rank	Result Type
							Seq.	Seq.						Score
		848.441	848.518		0.0776	91	269	275	LRTACER														Mascot
		1183.65	1183.58		-0.0673	-57	465	475	FELSGIPPAPR														Mascot
		1358.62	1358.62		0.0076	6	546	556	NALENYAYNMR														Mascot
		1374.61	1374.61		0.0012	1	546	556	NALENYAYNMR								Oxidation (M)[10]						Mascot
		1374.61	1374.61		0.0012	1	546	556	NALENYAYNMR								Oxidation (M)[10]						Mascot
		1434.73	1434.74		0.0108	8	243	253	MVNHFVQEFKR														Mascot
		1473.69	1473.69		0.0018	1	40	52	TTPSYVAFTDSER														Mascot
		1558.71	1558.72		0.0015	1	306	317	ARFEEMNMDLFR														Mascot
		1675.73	1675.73		-0.0027	-2	227	242	ATAGDTHLGGEDFDNR														Mascot
		1680.83	1680.83		-0.0037	-2	145	159	NAVVTVPAYFNDSQR				103		100								Mascot
		1680.83	1680.83		-0.0037	-2	145	159	NAVVTVPAYFNDSQR														Mascot
		1787.99	1787.97		-0.0232	-13	176	192	IINEPTAAAIAYGLDKK														Mascot
		1801.85	1801.93		0.0765	42	542	556	VEAKNALENYAYNMR								Oxidation (M)[14]						Mascot
		2009.03	2009.04		0.0138	7	113	130	GEEKQFAAEEISSMVLIK														Mascot
		2642.27	2642.27		-0.0027	-1	431	453	EQVFSTYSDNQPGVLIQV														Mascot
									FEGER
	4	Probable mediator of RNA polymerase II transcription						MD37C_ARATH		71057	5.14		12		142		100	103	100
		subunit 37c OS=Arabidopsis thaliana OX=3702 GN
		Peptide Information
		Calc. Mass		Obsrv. Mass	± da	± ppm	Start	End	Sequence					Ion	C. I. %		Modification					Rank	Result Type
							Seq.	Seq.						Score
		848.441	848.518		0.0776	91	269	275	LRTACER														Mascot
		1183.65	1183.58		-0.0673	-57	465	475	FELSGIPPAPR														Mascot
		1231.65	1231.66		0.0113	9	164	175	DAGVISGLNVMR														Mascot
		1358.62	1358.62		0.0076	6	546	556	NALENYAYNMR														Mascot
		1374.61	1374.61		0.0012	1	546	556	NALENYAYNMR								Oxidation (M)[10]						Mascot
		1374.61	1374.61		0.0012	1	546	556	NALENYAYNMR								Oxidation (M)[10]						Mascot
		1412.75	1412.75		0.0005	0	335	348	SSVHDVVLVGGSTR														Mascot
		1434.73	1434.74		0.0108	8	243	253	MVNHFVQEFKR														Mascot
		1473.69	1473.69		0.0018	1	40	52	TTPSYVAFTDSER														Mascot
		1675.73	1675.73		-0.0027	-2	227	242	ATAGDTHLGGEDFDNR														Mascot
		1680.83	1680.83		-0.0037	-2	145	159	NAVVTVPAYFNDSQR				103		100								Mascot
		1680.83	1680.83		-0.0037	-2	145	159	NAVVTVPAYFNDSQR														Mascot
		1787.99	1787.97		-0.0232	-13	176	192	IINEPTAAAIAYGLDKK														Mascot
		1805.9	1805.9		0.0081	4	60	75	NQVAMNPTNTVFDAKR														Mascot
		1814.89	1814.95		0.0606	33	546	560	NALENYAYNMRNTIK														Mascot
		1814.89	1814.95		0.0606	33	546	560	NALENYAYNMRNTIK														Mascot
	5	Probable mediator of RNA polymerase II transcription						MD37E_ARATH		71313.1	5.03		10		130		100	103	100
		subunit 37e OS=Arabidopsis thaliana OX=3702 GN
		Peptide Information
		Calc. Mass		Obsrv. Mass	± da	± ppm	Start	End	Sequence					Ion	C. I. %		Modification					Rank	Result Type
							Seq.	Seq.						Score
		864.436	864.511		0.0759	88	269	275	LRTSCER														Mascot
		1183.65	1183.58		-0.0673	-57	465	475	FELSGIPPAPR														Mascot
		1231.65	1231.66		0.0115	9	164	175	DAGVIAGLNVMR								Oxidation (M)[11]						Mascot
		1358.62	1358.62		0.0076	6	546	556	NALENYAYNMR														Mascot
		1374.61	1374.61		0.0012	1	546	556	NALENYAYNMR								Oxidation (M)[10]						Mascot
		1374.61	1374.61		0.0012	1	546	556	NALENYAYNMR								Oxidation (M)[10]						Mascot
		1434.73	1434.74		0.0108	8	243	253	MVNHFVQEFKR														Mascot
		1473.69	1473.69		0.0018	1	40	52	TTPSYVAFTDSER														Mascot
		1675.73	1675.73		-0.0027	-2	227	242	ATAGDTHLGGEDFDNR														Mascot
		1680.83	1680.83		-0.0037	-2	145	159	NAVVTVPAYFNDSQR				103		100								Mascot
		1680.83	1680.83		-0.0037	-2	145	159	NAVVTVPAYFNDSQR														Mascot
		1787.99	1787.97		-0.0232	-13	176	192	IINEPTAAAIAYGLDKK														Mascot
		1801.85	1801.93		0.0765	42	542	556	VEAKNALENYAYNMR								Oxidation (M)[14]						Mascot
	6	Heat shock 70 kDa protein 18 OS=Arabidopsis thaliana						HSP7N_ARATH		68313.7	5.22		9		123		100	101	100
		OX=3702 GN=HSP70-18 PE=2 SV=1
		Peptide Information
		Calc. Mass		Obsrv. Mass	± da	± ppm	Start	End	Sequence					Ion	C. I. %		Modification					Rank	Result Type
							Seq.	Seq.						Score
		848.441	848.518		0.0776	91	269	275	LRTACER														Mascot
		1266.58	1266.64		0.055	43	319	328	CMEPVMKCLR								Carbamidomethyl (C)[1]						Mascot
		1434.73	1434.74		0.0108	8	243	253	MVNHFVQEFKR														Mascot
		1473.69	1473.69		0.0018	1	40	52	TTPSYVAFTDSER														Mascot
		1675.73	1675.73		-0.0027	-2	227	242	ATAGDTHLGGEDFDNR														Mascot
		1680.83	1680.83		-0.0037	-2	145	159	NAVVTVPAYFNDSQR				103		100								Mascot
		1680.83	1680.83		-0.0037	-2	145	159	NAVVTVPAYFNDSQR														Mascot
		1787.99	1787.97		-0.0232	-13	176	192	IINEPTAAAIAYGLDKK														Mascot
		1794.99	1794.81		-0.1814	-101	335	351	SMVHDVVLVGGSTRIPK														Mascot
		2009.03	2009.04		0.0138	7	113	130	GEEKQFAAEEISSMVLIK														Mascot
	7	Ribulose bisphosphate carboxylase large chain						RBL_ARATH		52921.6	5.88		10		110		100	71	100
		OS=Arabidopsis thaliana OX=3702 GN=rbcL PE=1
		SV=1
		Peptide Information
		Calc. Mass		Obsrv. Mass	± da	± ppm	Start	End	Sequence					Ion	C. I. %		Modification					Rank	Result Type
							Seq.	Seq.						Score
		898.41	898.417		0.007	8	306	312	NHGMHFR														Mascot
		1021.53	1021.54		0.0046	5	33	41	DTDILAAFR														Mascot
		1154.56	1154.57		0.0018	2	304	312	QKNHGMHFR														Mascot
		1170.56	1170.62		0.0595	51	304	312	QKNHGMHFR								Oxidation (M)[6]						Mascot
		1240.74	1240.73		-0.0045	-4	129	139	ALAALRLEDLR														Mascot
		1415.79	1415.78		-0.0106	-7	135	146	LEDLRIPPAYTK														Mascot
		1465.75	1465.75		-0.0006	0	147	159	TFQGPPHGIQVER														Mascot
		1465.75	1465.75		-0.0006	0	147	159	TFQGPPHGIQVER				71		100								Mascot
		1787.99	1787.97		-0.0205	-11	317	334	ALRLSGGDHIHAGTVVGK														Mascot
		1794.81	1794.81		-0.0068	-4	237	252	GHYLNATAGTCEEMIK								Carbamidomethyl (C)[11]						Mascot
		2169.99	2169.98		-0.0027	-1	195	213	GGLDFTKDDENVNSQPF														Mascot
									MR
		2410.18	2410.17		-0.0066	-3	22	41	LTYYTPEYETKDTDILAAF														Mascot
									R
	8	F-box protein SKP2B OS=Arabidopsis thaliana						SKP2B_ARATH		39882.9	7.45		11		46		63.289
		OX=3702 GN=SKP2B PE=1 SV=1
		Peptide Information
		Calc. Mass		Obsrv. Mass	± da	± ppm	Start	End	Sequence					Ion	C. I. %		Modification					Rank	Result Type
							Seq.	Seq.						Score
		842.546	842.511		-0.0352	-42	92	98	LQTLVLR														Mascot
		850.409	850.529		0.1199	141	1	8	MVSEGATR														Mascot
		866.404	866.459		0.0552	64	1	8	MVSEGATR								Oxidation (M)[1]						Mascot
		1021.55	1021.54		-0.0141	-14	69	76	LSLSWCKK								Carbamidomethyl (C)[6]						Mascot
		1154.59	1154.57		-0.022	-19	265	275	AMYSLAQSGVK														Mascot
		1170.58	1170.62		0.0357	30	265	275	AMYSLAQSGVK								Oxidation (M)[2]						Mascot
		1240.57	1240.73		0.1626	131	10	19	ELNLCFENMK														Mascot
		1412.72	1412.75		0.0294	21	265	277	AMYSLAQSGVKNK								Oxidation (M)[2]						Mascot
		1465.73	1465.75		0.025	17	47	59	TVIIASCICSGWR								Carbamidomethyl (C)[7]						Mascot
		1465.73	1465.75		0.025	17	47	59	TVIIASCICSGWR								Carbamidomethyl (C)[7]						Mascot
		1596.81	1596.86		0.0482	30	247	259	CIHLRSLGLYYCR														Mascot
		1805.96	1805.9		-0.0535	-30	60	75	DAVSLGLTRLSLSWCK								Carbamidomethyl (C)[15]						Mascot
		2064.02	2064.09		0.0706	34	148	166	LNLSGCTSFSDTALAHLT								Carbamidomethyl (C)[6]						Mascot
									R
		2677.29	2677.27		-0.0247	-9	327	350	HSLVMSGCLNLQSVHCA								Carbamidomethyl (C)[8]						Mascot
									CILQAHR
	9	Ribulose bisphosphate carboxylase small chain 2B,						RBS2B_ARATH		20337.1	7.59		3		45		45.701	32	94.287
		chloroplastic OS=Arabidopsis thaliana OX=3702 GN=
		Peptide Information
		Calc. Mass		Obsrv. Mass	± da	± ppm	Start	End	Sequence					Ion	C. I. %		Modification					Rank	Result Type
							Seq.	Seq.						Score
		864.413	864.511		0.0983	114	141	147	EVEECKK														Mascot
		935.494	935.498		0.0039	4	156	163	IIGFDNTR				32		94.287								Mascot
		935.494	935.498		0.0039	4	156	163	IIGFDNTR														Mascot
		952.489	952.496		0.007	7	148	155	EYPGAFIR														Mascot
	10	Transcription repressor MYB4 OS=Arabidopsis thaliana						MYB4_ARATH		31788	8.91		10		44		31.642
		OX=3702 GN=MYB4 PE=1 SV=1
		Peptide Information
		Calc. Mass		Obsrv. Mass	± da	± ppm	Start	End	Sequence					Ion	C. I. %		Modification					Rank	Result Type
							Seq.	Seq.						Score
		996.493	996.579		0.0856	86	219	226	STTPRCFK								Carbamidomethyl (C)[6]						Mascot
		1154.53	1154.57		0.0361	31	242	252	MRCDVVGGSSK								Oxidation (M)[1]						Mascot
		1183.64	1183.58		-0.0595	-50	174	183	SEKISMLTFK														Mascot
		1259.64	1259.67		0.0333	26	106	114	NYWNTHIRR														Mascot
		1390.62	1390.61		-0.0066	-5	184	194	EEKDECPVQEK								Carbamidomethyl (C)[6]						Mascot
		1473.83	1473.69		-0.145	-98	57	67	WINYLRPDLKR														Mascot
		1558.72	1558.72		-0.005	-3	253	267	GSDMSNGFDFLGLAK														Mascot
		1686.82	1686.81		-0.004	-2	253	268	GSDMSNGFDFLGLAKK														Mascot
		1805.76	1805.9		0.142	79	224	238	CFKCSLGMINGMECR								Carbamidomethyl (C)[1,4]						Mascot
		1832.73	1832.9		0.1705	93	227	241	CSLGMINGMECRCGR								Carbamidomethyl (C)[1,11,13], Oxidation						Mascot
																	(M)[5,9]
Gel Idx/Pos			106/E5						Instr./Gel Origin			BA2060/210105A							Process Status		Analysis Succeeded
Plate [#] Name			[1] 31465						Instrument Sample Name										Spectra		11
Rank		Protein Name						Accession No.		Protein MW	Protein		Pep.		Protein		Protein	Total Ion	Total Ion
											PI		Count		Score		Score	Score	C. I. %
																	C. I. %
	1	Heat shock 70 kDa protein 5 OS=Arabidopsis thaliana						HSP7E_ARATH		70870.4	5.3		20		604		100	494	100
		OX=3702 GN=HSP70-5 PE=2 SV=1
		Peptide Information
		Calc. Mass		Obsrv. Mass	± da	± ppm	Start	End	Sequence					Ion	C. I. %		Modification					Rank	Result Type
							Seq.	Seq.						Score
		848.441	848.512		0.0709	84	268	274	LRTACER														Mascot
		1185.66	1185.65		-0.0092	-8	163	174	DAGAISGLNVLR														Mascot
		1185.66	1185.65		-0.0092	-8	163	174	DAGAISGLNVLR				61		99.992								Mascot
		1231.66	1231.65		-0.01	-8	242	251	LVNHFVAEFR														Mascot
		1250.66	1250.65		-0.0101	-8	130	140	MKEVAEAFLGR				76		100								Mascot
		1250.66	1250.65		-0.0101	-8	130	140	MKEVAEAFLGR														Mascot
		1259.67	1259.66		-0.0125	-10	504	514	NQITITNDKGR														Mascot
		1266.65	1266.63		-0.0247	-20	130	140	MKEVAEAFLGR								Oxidation (M)[1]						Mascot
		1374.61	1374.6		-0.0119	-9	545	555	NSLENYAYNMR				56		99.978								Mascot
		1374.61	1374.6		-0.0119	-9	545	555	NSLENYAYNMR														Mascot
		1387.76	1387.74		-0.0194	-14	242	252	LVNHFVAEFRR														Mascot
		1390.61	1390.59		-0.0191	-14	545	555	NSLENYAYNMR								Oxidation (M)[10]						Mascot
		1412.75	1412.74		-0.0141	-10	334	347	SSVHDVVLVGGSTR														Mascot
		1487.7	1487.69		-0.0143	-10	39	51	TTPSYVAFTDTER				91		100								Mascot
		1487.7	1487.69		-0.0143	-10	39	51	TTPSYVAFTDTER														Mascot
		1520.81	1520.79		-0.017	-11	455	467	TRDNNLLGTFELK														Mascot
		1520.81	1520.79		-0.017	-11	455	467	TRDNNLLGTFELK				47		99.798								Mascot
		1558.71	1558.7		-0.0106	-7	305	316	ARFEEMNMDLFR														Mascot
		1613.89	1613.88		-0.018	-11	601	614	LKELEGICNPIISK								Carbamidomethyl (C)[8]						Mascot
		1675.73	1675.72		-0.0156	-9	226	241	ATAGDTHLGGEDFDNR														Mascot
		1680.83	1680.82		-0.0182	-11	144	158	NAVVTVPAYFNDSQR														Mascot
		1680.83	1680.82		-0.0182	-11	144	158	NAVVTVPAYFNDSQR				94		100								Mascot
		1768.96	1768.94		-0.0195	-11	331	347	LDKSSVHDVVLVGGSTR														Mascot
		1787.99	1787.96		-0.0311	-17	175	191	IINEPTAAAIAYGLDKK														Mascot
		1814.95	1814.93		-0.0199	-11	59	74	NQVALNPQNTVFDAKR				70		100								Mascot
		1814.95	1814.93		-0.0199	-11	59	74	NQVALNPQNTVFDAKR														Mascot
		2009.05	2009.02		-0.0221	-11	141	158	TVKNAVVTVPAYFNDSQ														Mascot
									R
		2156.09	2156.07		-0.0217	-10	39	58	TTPSYVAFTDTERLIGDA														Mascot
									AK
		2642.27	2642.25		-0.0266	-10	430	452	EQVFSTYADNQPGVLIQV														Mascot
									YEGER
	2	Heat shock 70 kDa protein 3 OS=Arabidopsis thaliana						HSP7C_ARATH		71103.2	4.97		13		141		100	94	100
		OX=3702 GN=HSP70-3 PE=1 SV=1
		Peptide Information
		Calc. Mass		Obsrv. Mass	± da	± ppm	Start	End	Sequence					Ion	C. I. %		Modification					Rank	Result Type
							Seq.	Seq.						Score
		848.441	848.512		0.0709	84	269	275	LRTACER														Mascot
		850.397	850.522		0.1243	146	524	530	MVQEAEK								Oxidation (M)[1]						Mascot
		1045.55	1045.56		0.0042	4	564	573	IGEKLAGDDK														Mascot
		1231.65	1231.65		0.002	2	164	175	DAGVIAGLNVMR								Oxidation (M)[11]						Mascot
		1358.62	1358.61		-0.0066	-5	546	556	NALENYAYNMR														Mascot
		1374.61	1374.6		-0.0119	-9	546	556	NALENYAYNMR								Oxidation (M)[10]						Mascot
		1374.61	1374.6		-0.0119	-9	546	556	NALENYAYNMR								Oxidation (M)[10]						Mascot
		1434.73	1434.73		-0.0027	-2	243	253	MVNHFVQEFKR														Mascot
		1473.69	1473.68		-0.0064	-4	40	52	TTPSYVAFTDSER														Mascot
		1596.82	1596.85		0.0329	21	117	130	EFSAEEISSMILIK														Mascot
		1675.73	1675.72		-0.0156	-9	227	242	ATAGDTHLGGEDFDNR														Mascot
		1680.83	1680.82		-0.0182	-11	145	159	NAVVTVPAYFNDSQR														Mascot
		1680.83	1680.82		-0.0182	-11	145	159	NAVVTVPAYFNDSQR				94		100								Mascot
		1787.99	1787.96		-0.0311	-17	176	192	IINEPTAAAIAYGLDKK														Mascot
		1821.9	1821.89		-0.0107	-6	332	348	MDKNSIDDVVLVGGSTR								Oxidation (M)[1]						Mascot
		2663.13	2663.23		0.0993	37	616	644	MYQGGEAGGPAAGGMD								Oxidation (M)[1,15]						Mascot
									EDVPPSAGGAGPK
	3	Probable mediator of RNA polymerase II transcription						MD37C_ARATH		71057	5.14		12		130		100	94	100
		subunit 37c OS=Arabidopsis thaliana OX=3702 GN
		Peptide Information
		Calc. Mass		Obsrv. Mass	± da	± ppm	Start	End	Sequence					Ion	C. I. %		Modification					Rank	Result Type
							Seq.	Seq.						Score
		848.441	848.512		0.0709	84	269	275	LRTACER														Mascot
		850.397	850.522		0.1243	146	524	530	MVQEAEK								Oxidation (M)[1]						Mascot
		1231.65	1231.65		0.0018	1	164	175	DAGVISGLNVMR														Mascot
		1358.62	1358.61		-0.0066	-5	546	556	NALENYAYNMR														Mascot
		1374.61	1374.6		-0.0119	-9	546	556	NALENYAYNMR								Oxidation (M)[10]						Mascot
		1374.61	1374.6		-0.0119	-9	546	556	NALENYAYNMR								Oxidation (M)[10]						Mascot
		1412.75	1412.74		-0.0141	-10	335	348	SSVHDVVLVGGSTR														Mascot
		1434.73	1434.73		-0.0027	-2	243	253	MVNHFVQEFKR														Mascot
		1473.69	1473.68		-0.0064	-4	40	52	TTPSYVAFTDSER														Mascot
		1675.73	1675.72		-0.0156	-9	227	242	ATAGDTHLGGEDFDNR														Mascot
		1680.83	1680.82		-0.0182	-11	145	159	NAVVTVPAYFNDSQR														Mascot
		1680.83	1680.82		-0.0182	-11	145	159	NAVVTVPAYFNDSQR				94		100								Mascot
		1787.99	1787.96		-0.0311	-17	176	192	IINEPTAAAIAYGLDKK														Mascot
		1814.89	1814.93		0.0454	25	546	560	NALENYAYNMRNTIK														Mascot
		1814.89	1814.93		0.0454	25	546	560	NALENYAYNMRNTIK														Mascot
		1821.89	1821.89		-0.0008	0	60	75	NQVAMNPTNTVFDAKR								Oxidation (M)[5]						Mascot
	4	Probable mediator of RNA polymerase II transcription						MD37D_ARATH		71342.2	5.03		11		125		100	94	100
		subunit 37c OS=Arabidopsis thaliana OX=3702 GN
		Peptide Information
		Calc. Mass		Obsrv. Mass	± da	± ppm	Start	End	Sequence					Ion	C. I. %		Modification					Rank	Result Type
							Seq.	Seq.						Score
		848.441	848.512		0.0709	84	269	275	LRTACER														Mascot
		850.397	850.522		0.1243	146	524	530	MVQEAEK								Oxidation (M)[1]						Mascot
		1358.62	1358.61		-0.0066	-5	546	556	NALENYAYNMR														Mascot
		1374.61	1374.6		-0.0119	-9	546	556	NALENYAYNMR								Oxidation (M)[10]						Mascot
		1374.61	1374.6		-0.0119	-9	546	556	NALENYAYNMR								Oxidation (M)[10]						Mascot
		1434.73	1434.73		-0.0027	-2	243	253	MVNHFVQEFKR														Mascot
		1473.69	1473.68		-0.0064	-4	40	52	TTPSYVAFTDSER														Mascot
		1558.71	1558.7		-0.0106	-7	306	317	ARFEEMNMDLFR														Mascot
		1675.73	1675.72		-0.0156	-9	227	242	ATAGDTHLGGEDFDNR														Mascot
		1680.83	1680.82		-0.0182	-11	145	159	NAVVTVPAYFNDSQR														Mascot
		1680.83	1680.82		-0.0182	-11	145	159	NAVVTVPAYFNDSQR				94		100								Mascot
		1787.99	1787.96		-0.0311	-17	176	192	IINEPTAAAIAYGLDKK														Mascot
		2009.03	2009.02		-0.003	-1	113	130	GEEKQFAAEEISSMVLIK														Mascot
		2642.27	2642.25		-0.0266	-10	431	453	EQVFSTYSDNQPGVLIQV														Mascot
									FEGER
	5	Heat shock 70 kDa protein 18 OS=Arabidopsis thaliana						HSP7N_ARATH		68313.7	5.22		9		114		100	92	100
		OX=3702 GN=HSP70-18 PE=2 SV=1
		Peptide Information
		Calc. Mass		Obsrv. Mass	± da	± ppm	Start	End	Sequence					Ion	C. I. %		Modification					Rank	Result Type
							Seq.	Seq.						Score
		848.441	848.512		0.0709	84	269	275	LRTACER														Mascot
		850.397	850.522		0.1243	146	524	530	MVQEAEK								Oxidation (M)[1]						Mascot
		1266.58	1266.63		0.0438	35	319	328	CMEPVMKCLR								Carbamidomethyl (C)[1]						Mascot
		1434.73	1434.73		-0.0027	-2	243	253	MVNHFVQEFKR														Mascot
		1473.69	1473.68		-0.0064	-4	40	52	TTPSYVAFTDSER														Mascot
		1675.73	1675.72		-0.0156	-9	227	242	ATAGDTHLGGEDFDNR														Mascot
		1680.83	1680.82		-0.0182	-11	145	159	NAVVTVPAYFNDSQR														Mascot
		1680.83	1680.82		-0.0182	-11	145	159	NAVVTVPAYFNDSQR				94		100								Mascot
		1787.99	1787.96		-0.0311	-17	176	192	IINEPTAAAIAYGLDKK														Mascot
		2009.03	2009.02		-0.003	-1	113	130	GEEKQFAAEEISSMVLIK														Mascot
	6	Probable mediator of RNA polymerase II transcription						MD37E_ARATH		71313.1	5.03		9		114		100	94	100
		subunit 37e OS=Arabidopsis thaliana OX=3702 GN
		Peptide Information
		Calc. Mass		Obsrv. Mass	± da	± ppm	Start	End	Sequence					Ion	C. I. %		Modification					Rank	Result Type
							Seq.	Seq.						Score
		850.397	850.522		0.1243	146	524	530	MVQEAEK								Oxidation (M)[1]						Mascot
		864.436	864.51		0.0748	87	269	275	LRTSCER														Mascot
		1231.65	1231.65		0.002	2	164	175	DAGVIAGLNVMR								Oxidation (M)[11]						Mascot
		1358.62	1358.61		-0.0066	-5	546	556	NALENYAYNMR														Mascot
		1374.61	1374.6		-0.0119	-9	546	556	NALENYAYNMR								Oxidation (M)[10]						Mascot
		1374.61	1374.6		-0.0119	-9	546	556	NALENYAYNMR								Oxidation (M)[10]						Mascot
		1434.73	1434.73		-0.0027	-2	243	253	MVNHFVQEFKR														Mascot
		1473.69	1473.68		-0.0064	-4	40	52	TTPSYVAFTDSER														Mascot
		1675.73	1675.72		-0.0156	-9	227	242	ATAGDTHLGGEDFDNR														Mascot
		1680.83	1680.82		-0.0182	-11	145	159	NAVVTVPAYFNDSQR														Mascot
		1680.83	1680.82		-0.0182	-11	145	159	NAVVTVPAYFNDSQR				94		100								Mascot
		1787.99	1787.96		-0.0311	-17	176	192	IINEPTAAAIAYGLDKK														Mascot
	7	Ribulose bisphosphate carboxylase large chain						RBL_ARATH		52921.6	5.88		7		74		99.935	52	99.936
		OS=Arabidopsis thaliana OX=3702 GN=rbcL PE=1
		SV=1
		Peptide Information
		Calc. Mass		Obsrv. Mass	± da	± ppm	Start	End	Sequence					Ion	C. I. %		Modification					Rank	Result Type
							Seq.	Seq.						Score
		898.41	898.408		-0.002	-2	306	312	NHGMHFR														Mascot
		1021.53	1021.53		-0.0051	-5	33	41	DTDILAAFR														Mascot
		1240.74	1240.72		-0.0177	-14	129	139	ALAALRLEDLR														Mascot
		1465.75	1465.74		-0.0116	-8	147	159	TFQGPPHGIQVER														Mascot
		1465.75	1465.74		-0.0116	-8	147	159	TFQGPPHGIQVER				52		99.936								Mascot
		1787.99	1787.96		-0.0284	-16	317	334	ALRLSGGDHIHAGTVVGK														Mascot
		2169.99	2169.97		-0.0173	-8	195	213	GGLDFTKDDENVNSQPF														Mascot
									MR
		2410.18	2410.15		-0.0284	-12	22	41	LTYYTPEYETKDTDILAAF														Mascot
									R
	8	DEAD-box ATP-dependent RNA helicase 42						RH42_ARATH		132952	5.69		17		50		85.385
		OS=Arabidopsis thaliana OX=3702 GN=RH42 PE=1
		SV=2
		Peptide Information
		Calc. Mass		Obsrv. Mass	± da	± ppm	Start	End	Sequence					Ion	C. I. %		Modification					Rank	Result Type
							Seq.	Seq.						Score
		848.491	848.512		0.0205	24	540	546	ILDTMKK														Mascot
		850.434	850.522		0.0879	103	1	7	MEVEKSK														Mascot
		864.486	864.51		0.0245	28	540	546	ILDTMKK								Oxidation (M)[5]						Mascot
		866.429	866.457		0.0284	33	1	7	MEVEKSK								Oxidation (M)[1]						Mascot
		898.499	898.408		-0.0912	-102	476	483	LSLVDHSK														Mascot
		1045.65	1045.56		-0.095	-91	624	632	KFSKPLGIR														Mascot
		1240.59	1240.72		0.1283	103	663	673	MIDILCTSSGK								Carbamidomethyl (C)[6], Oxidation (M)[1]						Mascot
		1266.68	1266.63		-0.0578	-46	712	722	QTVLFSATFPR														Mascot
		1412.64	1412.74		0.0988	70	874	886	GCAVTFISEDDAK								Carbamidomethyl (C)[2]						Mascot
		1465.81	1465.74		-0.0691	-47	613	624	ELVQQIHSDIRK														Mascot
		1465.81	1465.74		-0.0691	-47	613	624	ELVQQIHSDIRK														Mascot
		1487.67	1487.69		0.0212	14	691	702	MFDMGFEPQITR								Oxidation (M)[1]						Mascot
		1487.67	1487.69		0.0212	14	691	702	MFDMGFEPQITR								Oxidation (M)[1]						Mascot
		1718.83	1718.78		-0.0572	-33	10	24	SEDLDVVEEEADLKK														Mascot
		1768.7	1768.94		0.2366	134	97	111	KSSDSEDDVEEEDER														Mascot
		1821.96	1821.89		-0.0658	-36	663	678	MIDILCTSSGKITNLR								Carbamidomethyl (C)[6]						Mascot
		1832.95	1832.89		-0.0636	-35	476	490	LSLVDHSKIEYEPFR														Mascot
		2064.12	2064.07		-0.051	-25	712	729	QTVLFSATFPRQVETLAR														Mascot
		2233.04	2233.06		0.0244	11	398	419	FCNGAPPPAVNDGTLDS														Mascot
									KMNGK
		2410.18	2410.15		-0.0247	-10	652	673	GTEIVVCTPGRMIDILCTS								Carbamidomethyl (C)[7,17], Oxidation (M)[12]						Mascot
									SGK
		2748.28	2748.28		-0.0049	-2	680	702	VTFLVMDEADRMFDMGF														Mascot
									EPQITR
	9	Histone H2A.8 OS=Arabidopsis thaliana OX=3702						H2A8_ARATH		13192	7.93		5		44		30.049	13	0
		GN=At4g13570 PE=1 SV=1
		Peptide Information
		Calc. Mass		Obsrv. Mass	± da	± ppm	Start	End	Sequence					Ion	C. I. %		Modification					Rank	Result Type
							Seq.	Seq.						Score
		850.526	850.522		-0.004	-5	89	95	HLQLAIR														Mascot
		935.494	935.488		-0.0068	-7	15	22	ISAFENVR														Mascot
		1051.53	1051.68		0.1565	149	1	9	MVCNTNILK								Oxidation (M)[1]						Mascot
		1434.76	1434.73		-0.0337	-23	2	14	VCNTNILKDVSTK														Mascot
		1465.76	1465.74		-0.0215	-15	10	22	DVSTKISAFENVR														Mascot
		1465.76	1465.74		-0.0215	-15	10	22	DVSTKISAFENVR				13		0								Mascot
	10	Receptor protein kinase-like protein ZAR1						ZAR1_ARATH		78257.8	5.75		2		40		0	40	99.093
		OS=Arabidopsis thaliana OX=3702 GN=ZAR1 PE=1
		SV=1
		Peptide Information
		Calc. Mass		Obsrv. Mass	± da	± ppm	Start	End	Sequence					Ion	C. I. %		Modification					Rank	Result Type
							Seq.	Seq.						Score
		870.541	870.532		-0.0083	-10	66	73	VVSLSIPR				40		99.098								Mascot
		870.541	870.532		-0.0083	-10	66	73	VVSLSIPR														Mascot
		1250.63	1250.65		0.0197	16	444	454	EFQTEVEAIGK														Mascot
		1250.63	1250.65		0.0197	16	444	454	EFQTEVEAIGK														Mascot
Gel Idx/Pos			107/E6						Instr./Gel Origin			BA2060/210105A							Process Status		Analysis Succeeded
Plate [#] Name			[1] 31465						Instrument Sample Name										Spectra		11
Rank		Protein Name						Accession No.		Protein MW	Protein		Pep.		Protein		Protein	Total Ion	Total Ion
											PI		Count		Score		Score	Score	C. I. %
																	C. I. %
	1	Ribulose bisphosphate carboxylase large chain						RBL_ARATH		52921.6	5.88		15		252		100	170	100
		OS=Arabidopsis thaliana OX=3702 GN=rbcL PE=1
		SV=1
		Peptide Information
		Calc. Mass		Obsrv. Mass	± da	± ppm	Start	End	Sequence					Ion	C. I. %		Modification					Rank	Result Type
							Seq.	Seq.						Score
		898.41	898.391		-0.0186	-21	306	312	NHGMHFR														Mascot
		914.405	914.386		-0.019	-21	306	312	NHGMHFR								Oxidation (M)[4]						Mascot
		1021.53	1021.51		-0.0217	-21	33	41	DTDILAAFR														Mascot
		1154.56	1154.53		-0.0297	-26	304	312	QKNHGMHFR														Mascot
		1170.56	1170.6		0.0376	32	304	312	QKNHGMHFR								Oxidation (M)[6]						Mascot
		1187.66	1187.63		-0.0303	-26	286	295	DNGLLLHIHR														Mascot
		1228.65	1228.62		-0.0337	-27	436	446	DLAVEGNEIIR														Mascot
		1240.74	1240.7		-0.0376	-30	129	139	ALAALRLEDLR														Mascot
		1240.74	1240.7		-0.0376	-30	129	139	ALAALRLEDLR				13		0								Mascot
		1415.79	1415.75		-0.0377	-27	135	146	LEDLRIPPAYTK														Mascot
		1465.75	1465.72		-0.0354	-24	147	159	TFQGPPHGIQVER				78		100								Mascot
		1465.75	1465.72		-0.0354	-24	147	159	TFQGPPHGIQVER														Mascot
		1502.85	1502.81		-0.0446	-30	165	177	YGRPLLGCTIKPK								Carbamidomethyl (C)[8]						Mascot
		1684.86	1684.81		-0.0553	-33	432	446	NEGRDLAVEGNEIIR														Mascot
		1708.88	1708.83		-0.0471	-28	147	161	TFQGPPHGIQVERDK														Mascot
		1787.99	1787.93		-0.0551	-31	317	334	ALRLSGGDHIHAGTVVGK														Mascot
		1794.81	1794.77		-0.0498	-28	237	252	GHYLNATAGTCEEMIK								Carbamidomethyl (C)[11]						Mascot
		2169.99	2169.94		-0.0454	-21	195	213	GGLDFTKDDENVNSQPF														Mascot
									MR
		2410.18	2410.13		-0.0486	-20	22	41	LTYYTPEYETKDTDILAAF														Mascot
									R
		2410.18	2410.13		-0.0486	-20	22	41	LTYYTPEYETKDTDILAAF				79		100								Mascot
									R
	2	Heat shock 70 kDa protein 5 OS=Arabidopsis thaliana						HSP7E_ARATH		70870.4	5.3		15		197		100	135	100
		OX=3702 GN=HSP70-5 PE=2 SV=1
		Peptide Information
		Calc. Mass		Obsrv. Mass	± da	± ppm	Start	End	Sequence					Ion	C. I. %		Modification					Rank	Result Type
							Seq.	Seq.						Score
		848.441	848.502		0.0614	72	268	274	LRTACER														Mascot
		1185.66	1185.63		-0.0298	-25	163	174	DAGAISGLNVLR														Mascot
		1231.66	1231.63		-0.0322	-26	242	251	LVNHFVAEFR														Mascot
		1250.66	1250.63		-0.0304	-24	130	140	MKEVAEAFLGR														Mascot
		1374.61	1374.58		-0.0321	-23	545	555	NSLENYAYNMR														Mascot
		1487.7	1487.67		-0.0335	-23	39	51	TTPSYVAFTDTER														Mascot
		1502.82	1502.81		-0.0107	-7	499	512	TAGVKNQITITNDK														Mascot
		1520.81	1520.77		-0.0413	-27	455	467	TRDNNLLGTFELK														Mascot
		1613.89	1613.85		-0.0452	-28	601	614	LKELEGICNPIISK								Carbamidomethyl (C)[8]						Mascot
		1675.73	1675.69		-0.0362	-22	226	241	ATAGDTHLGGEDFDNR														Mascot
		1680.83	1680.79		-0.0396	-24	144	158	NAVVTVPAYFNDSQR				75		100								Mascot
		1680.83	1680.79		-0.0396	-24	144	158	NAVVTVPAYFNDSQR														Mascot
		1787.99	1787.93		-0.0578	-32	175	191	IINEPTAAAIAYGLDKK														Mascot
		1814.95	1814.91		-0.0441	-24	59	74	NQVALNPQNTVFDAKR														Mascot
		1814.95	1814.91		-0.0441	-24	59	74	NQVALNPQNTVFDAKR				60		99.99								Mascot
		2156.09	2156.04		-0.0493	-23	39	58	TTPSYVAFTDTERLIGDA														Mascot
									AK
		2642.27	2642.23		-0.0479	-18	430	452	EQVFSTYADNQPGVLIQV														Mascot
									YEGER
	3	Heat shock 70 kDa protein 3 OS=Arabidopsis thaliana						HSP7C_ARATH		71103.2	4.97		12		117		100	75	100
		OX=3702 GN=HSP70-3 PE=1 SV=1
		Peptide Information
		Calc. Mass		Obsrv. Mass	± da	± ppm	Start	End	Sequence					Ion	C. I. %		Modification					Rank	Result Type
							Seq.	Seq.						Score
		834.403	834.469		0.066	79	524	530	MVQEAEK														Mascot
		848.441	848.502		0.0614	72	269	275	LRTACER														Mascot
		850.397	850.507		0.1093	129	524	530	MVQEAEK								Oxidation (M)[1]						Mascot
		850.397	850.507		0.1093	129	524	530	MVQEAEK								Oxidation (M)[1]						Mascot
		1045.55	1045.54		-0.0108	-10	564	573	IGEKLAGDDK														Mascot
		1228.63	1228.62		-0.0086	-7	29	39	VEIIANDQGNR														Mascot
		1231.65	1231.63		-0.0202	-16	164	175	DAGVIAGLNVMR								Oxidation (M)[11]						Mascot
		1358.62	1358.59		-0.0266	-20	546	556	NALENYAYNMR														Mascot
		1374.61	1374.58		-0.0321	-23	546	556	NALENYAYNMR								Oxidation (M)[10]						Mascot
		1434.73	1434.7		-0.027	-19	243	253	MVNHFVQEFKR														Mascot
		1473.69	1473.65		-0.0319	-22	40	52	TTPSYVAFTDSER														Mascot
		1675.73	1675.69		-0.0362	-22	227	242	ATAGDTHLGGEDFDNR														Mascot
		1680.83	1680.79		-0.0396	-24	145	159	NAVVTVPAYFNDSQR				75		100								Mascot
		1680.83	1680.79		-0.0396	-24	145	159	NAVVTVPAYFNDSQR														Mascot
		1787.99	1787.93		-0.0578	-32	176	192	IINEPTAAAIAYGLDKK														Mascot
		2663.13	2663.21		0.0744	28	616	644	MYQGGEAGGPAAGGMD								Oxidation (M)[1,15]						Mascot
									EDVPPSAGGAGPK
		2663.13	2663.21		0.0744	28	616	644	MYQGGEAGGPAAGGMD								Oxidation (M)[1,15]						Mascot
									EDVPPSAGGAGPK
	4	Probable mediator of RNA polymerase II transcription						MD37D_ARATH		71342.2	5.03		11		107		100	75	100
		subunit 37c OS=Arabidopsis thaliana OX=3702 GN
		Peptide Information
		Calc. Mass		Obsrv. Mass	± da	± ppm	Start	End	Sequence					Ion	C. I. %		Modification					Rank	Result Type
							Seq.	Seq.						Score
		834.403	834.469		0.066	79	524	530	MVQEAEK														Mascot
		848.441	848.502		0.0614	72	269	275	LRTACER														Mascot
		850.397	850.507		0.1093	129	524	530	MVQEAEK								Oxidation (M)[1]						Mascot
		850.397	850.507		0.1093	129	524	530	MVQEAEK								Oxidation (M)[1]						Mascot
		914.469	914.386		-0.0831	-91	257	264	QDITGQPR														Mascot
		1228.63	1228.62		-0.0086	-7	29	39	VEIIANDQGNR														Mascot
		1358.62	1358.59		-0.0266	-20	546	556	NALENYAYNMR														Mascot
		1374.61	1374.58		-0.0321	-23	546	556	NALENYAYNMR								Oxidation (M)[10]						Mascot
		1434.73	1434.7		-0.027	-19	243	253	MVNHFVQEFKR														Mascot
		1473.69	1473.65		-0.0319	-22	40	52	TTPSYVAFTDSER														Mascot
		1675.73	1675.69		-0.0362	-22	227	242	ATAGDTHLGGEDFDNR														Mascot
		1680.83	1680.79		-0.0396	-24	145	159	NAVVTVPAYFNDSQR				75		100								Mascot
		1680.83	1680.79		-0.0396	-24	145	159	NAVVTVPAYFNDSQR														Mascot
		1787.99	1787.93		-0.0578	-32	176	192	IINEPTAAAIAYGLDKK														Mascot
		2642.27	2642.23		-0.0479	-18	431	453	EQVFSTYSDNQPGVLIQV														Mascot
									FEGER
	5	Probable mediator of RNA polymerase II transcription						MD37C_ARATH		71057	5.14		11		106		100	75	100
		subunit 37c OS=Arabidopsis thaliana OX=3702 GN
		Peptide Information
		Calc. Mass		Obsrv. Mass	± da	± ppm	Start	End	Sequence					Ion	C. I. %		Modification					Rank	Result Type
							Seq.	Seq.						Score
		834.403	834.469		0.066	79	524	530	MVQEAEK														Mascot
		848.441	848.502		0.0614	72	269	275	LRTACER														Mascot
		850.397	850.507		0.1093	129	524	530	MVQEAEK								Oxidation (M)[1]						Mascot
		850.397	850.507		0.1093	129	524	530	MVQEAEK								Oxidation (M)[1]						Mascot
		1228.63	1228.62		-0.0086	-7	29	39	VEIIANDQGNR														Mascot
		1231.65	1231.63		-0.0204	-17	164	175	DAGVISGLNVMR														Mascot
		1358.62	1358.59		-0.0266	-20	546	556	NALENYAYNMR														Mascot
		1374.61	1374.58		-0.0321	-23	546	556	NALENYAYNMR								Oxidation (M)[10]						Mascot
		1434.73	1434.7		-0.027	-19	243	253	MVNHFVQEFKR														Mascot
		1473.69	1473.65		-0.0319	-22	40	52	TTPSYVAFTDSER														Mascot
		1675.73	1675.69		-0.0362	-22	227	242	ATAGDTHLGGEDFDNR														Mascot
		1680.83	1680.79		-0.0396	-24	145	159	NAVVTVPAYFNDSQR				75		100								Mascot
		1680.83	1680.79		-0.0396	-24	145	159	NAVVTVPAYFNDSQR														Mascot
		1787.99	1787.93		-0.0578	-32	176	192	IINEPTAAAIAYGLDKK														Mascot
		1814.89	1814.91		0.0212	12	546	560	NALENYAYNMRNTIK														Mascot
		1814.89	1814.91		0.0212	12	546	560	NALENYAYNMRNTIK														Mascot
	6	Probable mediator of RNA polymerase II transcription						MD37E_ARATH		71313.1	5.03		10		101		100	75	100
		subunit 37e OS=Arabidopsis thaliana OX=3702 GN
		Peptide Information
		Calc. Mass		Obsrv. Mass	± da	± ppm	Start	End	Sequence					Ion	C. I. %		Modification					Rank	Result Type
							Seq.	Seq.						Score
		834.403	834.469		0.066	79	524	530	MVQEAEK														Mascot
		850.397	850.507		0.1093	129	524	530	MVQEAEK								Oxidation (M)[1]						Mascot
		850.397	850.507		0.1093	129	524	530	MVQEAEK								Oxidation (M)[1]						Mascot
		864.436	864.503		0.0671	78	269	275	LRTSCER														Mascot
		1228.63	1228.62		-0.0086	-7	29	39	VEIIANDQGNR														Mascot
		1231.65	1231.63		-0.0202	-16	164	175	DAGVIAGLNVMR								Oxidation (M)[11]						Mascot
		1358.62	1358.59		-0.0266	-20	546	556	NALENYAYNMR														Mascot
		1374.61	1374.58		-0.0321	-23	546	556	NALENYAYNMR								Oxidation (M)[10]						Mascot
		1434.73	1434.7		-0.027	-19	243	253	MVNHFVQEFKR														Mascot
		1473.69	1473.65		-0.0319	-22	40	52	TTPSYVAFTDSER														Mascot
		1675.73	1675.69		-0.0362	-22	227	242	ATAGDTHLGGEDFDNR														Mascot
		1680.83	1680.79		-0.0396	-24	145	159	NAVVTVPAYFNDSQR				75		100								Mascot
		1680.83	1680.79		-0.0396	-24	145	159	NAVVTVPAYFNDSQR														Mascot
		1787.99	1787.93		-0.0578	-32	176	192	IINEPTAAAIAYGLDKK														Mascot
	7	Heat shock 70 kDa protein 18 OS=Arabidopsis thaliana						HSP7N_ARATH		68313.7	5.22		9		98		100	74	100
		OX=3702 GN=HSP70-18 PE=2 SV=1
		Peptide Information
		Calc. Mass		Obsrv. Mass	± da	± ppm	Start	End	Sequence					Ion	C. I. %		Modification					Rank	Result Type
							Seq.	Seq.						Score
		834.403	834.469		0.066	79	524	530	MVQEAEK														Mascot
		848.441	848.502		0.0614	72	269	275	LRTACER														Mascot
		850.397	850.507		0.1093	129	524	530	MVQEAEK								Oxidation (M)[1]						Mascot
		850.397	850.507		0.1093	129	524	530	MVQEAEK								Oxidation (M)[1]						Mascot
		1228.63	1228.62		-0.0086	-7	29	39	VEIIANDQGNR														Mascot
		1434.68	1434.7		0.026	18	519	530	DDIEKMVQEAEK														Mascot
		1473.69	1473.65		-0.0319	-22	40	52	TTPSYVAFTDSER														Mascot
		1675.73	1675.69		-0.0362	-22	227	242	ATAGDTHLGGEDFDNR														Mascot
		1680.83	1680.79		-0.0396	-24	145	159	NAVVTVPAYFNDSQR				75		100								Mascot
		1680.83	1680.79		-0.0396	-24	145	159	NAVVTVPAYFNDSQR														Mascot
		1787.99	1787.93		-0.0578	-32	176	192	IINEPTAAAIAYGLDKK														Mascot
		1794.99	1794.77		-0.2244	-125	335	351	SMVHDVVLVGGSTRIPK														Mascot
	8	Ribulose bisphosphate carboxylase small chain 1A,						RBS1A_ARATH		20202.9	7.59		5		54		94.314	28	85.611
		chloroplastic OS=Arabidopsis thaliana OX=3702 GN=
		Peptide Information
		Calc. Mass		Obsrv. Mass	± da	± ppm	Start	End	Sequence					Ion	C. I. %		Modification					Rank	Result Type
							Seq.	Seq.						Score
		864.413	864.503		0.0895	104	141	147	EVEECKK														Mascot
		914.423	914.386		-0.037	-40	121	126	YWTMWK														Mascot
		935.494	935.475		-0.0196	-21	156	163	IIGFDNTR				28		85.611								Mascot
		935.494	935.475		-0.0196	-21	156	163	IIGFDNTR														Mascot
		1009.51	1009.49		-0.0182	-18	148	155	EYPNAFIR														Mascot
		1137.61	1137.52		-0.0857	-75	147	155	KEYPNAFIR														Mascot
	9	Myosin-7 OS=Arabidopsis thaliana OX=3702 GN=XI-A						MYO7_ARATH		195999	5.44		22		49		81.173
		PE=3 SV=1
		Peptide Information
		Calc. Mass		Obsrv. Mass	± da	± ppm	Start	End	Sequence					Ion	C. I. %		Modification					Rank	Result Type
							Seq.	Seq.						Score
		882.432	882.528		0.0961	109	1179	1185	KYEEASR														Mascot
		935.45	935.475		0.0246	26	366	373	ALEDSLCK								Carbamidomethyl (C)[7]						Mascot
		935.45	935.475		0.0246	26	366	373	ALEDSLCK								Carbamidomethyl (C)[7]						Mascot
		1009.49	1009.49		0.0049	5	1059	1067	ALVSSMEEK								Oxidation (M)[6]						Mascot
		1021.57	1021.51		-0.0622	-61	407	414	LFDWLVTK														Mascot
		1137.56	1137.52		-0.0375	-33	1206	1214	TSMQRLEEK								Oxidation (M)[3]						Mascot
		1231.66	1231.63		-0.0381	-31	959	968	LQLRDTQETK														Mascot
		1240.57	1240.7		0.1295	104	355	365	VAAELFMCDGK								Carbamidomethyl (C)[8]						Mascot
		1240.57	1240.7		0.1295	104	355	365	VAAELFMCDGK								Carbamidomethyl (C)[8]						Mascot
		1250.67	1250.63		-0.0403	-32	1057	1067	LKALVSSMEEK								Oxidation (M)[8]						Mascot
		1434.7	1434.7		0.0035	2	1215	1226	VSDMETAEQIRR														Mascot
		1465.66	1465.72		0.0556	38	167	178	MLMQYLAYMGGR								Oxidation (M)[1,3]						Mascot
		1465.66	1465.72		0.0556	38	167	178	MLMQYLAYMGGR								Oxidation (M)[1,3]						Mascot
		1473.65	1473.65		0.0044	3	804	817	TLCSSACSIQTGMR								Oxidation (M)[13]						Mascot
		1675.91	1675.69		-0.2168	-129	944	958	SKEISDLQSVLTDIK														Mascot
		1708.85	1708.83		-0.0254	-15	351	365	FHLKVAAELFMCDGK														Mascot
		1787.83	1787.93		0.1054	59	442	456	TNSFEQFCINLTNEK														Mascot
		1794.89	1794.77		-0.1258	-70	1715	1730	SASELADNPNFLFLKE														Mascot
		1814.91	1814.91		-0.0006	0	515	529	STHDTFAQKLYQTFK														Mascot
		1814.91	1814.91		-0.0006	0	515	529	STHDTFAQKLYQTFK														Mascot
		1832.85	1832.87		0.0157	9	1466	1482	SSEENLPAKSSEENSPK														Mascot
		2093.01	2092.93		-0.0783	-37	121	140	GTAFGELSPHPFAVADS														Mascot
									AYR
		2233.22	2233.04		-0.1761	-79	1290	1310	CVSKNIGFSHGKPVAALT														Mascot
									IYK
		2618.41	2618.25		-0.1516	-58	1411	1432	YPALLFKQQLTAYVETMY														Mascot
									GIIR
		2677.34	2677.22		-0.1215	-45	83	105	CRYNANEIYTYTGNILIAV														Mascot
									NPFK
		2748.34	2748.26		-0.0796	-29	992	1016	GLEMTNDLAAENEQLKE														Mascot
									SVSSLQNK
	10	Ribulose bisphosphate carboxylase small chain 2B,						RBS2B_ARATH		20337.1	7.59		4		46		63.289	28	85.611
		chloroplastic OS=Arabidopsis thaliana OX=3702 GN=
		Peptide Information
		Calc. Mass		Obsrv. Mass	± da	± ppm	Start	End	Sequence					Ion	C. I. %		Modification					Rank	Result Type
							Seq.	Seq.						Score
		864.413	864.503		0.0895	104	141	147	EVEECKK														Mascot
		914.423	914.386		-0.037	-40	121	126	YWTMWK														Mascot
		935.494	935.475		-0.0196	-21	156	163	IIGFDNTR				28		85.611								Mascot
		935.494	935.475		-0.0196	-21	156	163	IIGFDNTR														Mascot
		952.489	952.47		-0.0184	-19	148	155	EYPGAFIR														Mascot
Gel Idx/Pos			108/E7						Instr./Gel Origin			BA2060/210105A							Process Status		Analysis Succeeded
Plate [#] Name			[1] 31465						Instrument Sample Name										Spectra		11
Rank		Protein Name						Accession No.		Protein MW	Protein		Pep.		Protein		Protein	Total Ion	Total Ion
											PI		Count		Score		Score	Score	C. I. %
																	C. I. %
	1	Ribulose bisphosphate carboxylase large chain						RBL_ARATH		52921.6	5.88		15		240		100	159	100
		OS=Arabidopsis thaliana OX=3702 GN=rbcL PE=1
		SV=1
		Peptide Information
		Calc. Mass		Obsrv. Mass	± da	± ppm	Start	End	Sequence					Ion	C. I. %		Modification					Rank	Result Type
							Seq.	Seq.						Score
		898.41	898.38		-0.0302	-34	306	312	NHGMHFR														Mascot
		910.445	910.432		-0.0134	-15	188	194	AVYECLR								Carbamidomethyl (C)[5]						Mascot
		914.405	914.383		-0.0221	-24	306	312	NHGMHFR								Oxidation (M)[4]						Mascot
		1021.53	1021.5		-0.036	-35	33	41	DTDILAAFR														Mascot
		1116.58	1116.55		-0.032	-29	422	431	VALEACVQAR								Carbamidomethyl (C)[6]						Mascot
		1170.56	1170.57		0.0144	12	304	312	QKNHGMHFR								Oxidation (M)[6]						Mascot
		1228.65	1228.61		-0.0385	-31	436	446	DLAVEGNEIIR														Mascot
		1240.74	1240.69		-0.051	-41	129	139	ALAALRLEDLR														Mascot
		1240.74	1240.69		-0.051	-41	129	139	ALAALRLEDLR				6		0								Mascot
		1324.68	1324.61		-0.0675	-51	464	474	EITFNFPTIDK														Mascot
		1415.79	1415.73		-0.0564	-40	135	146	LEDLRIPPAYTK														Mascot
		1465.75	1465.7		-0.0578	-39	147	159	TFQGPPHGIQVER				55		99.971								Mascot
		1465.75	1465.7		-0.0578	-39	147	159	TFQGPPHGIQVER														Mascot
		1502.85	1502.79		-0.0627	-42	165	177	YGRPLLGCTIKPK								Carbamidomethyl (C)[8]						Mascot
		1708.88	1708.81		-0.0658	-39	147	161	TFQGPPHGIQVERDK														Mascot
		1794.81	1794.74		-0.0704	-39	237	252	GHYLNATAGTCEEMIK								Carbamidomethyl (C)[11]						Mascot
		2169.99	2169.91		-0.0803	-37	195	213	GGLDFTKDDENVNSQPF														Mascot
									MR
		2169.99	2169.91		-0.0803	-37	195	213	GGLDFTKDDENVNSQPF				17		0								Mascot
									MR
		2185.98	2185.93		-0.0547	-25	195	213	GGLDFTKDDENVNSQPF								Oxidation (M)[18]						Mascot
									MR
		2410.18	2410.09		-0.0918	-38	22	41	LTYYTPEYETKDTDILAAF				80		100								Mascot
									R
		2410.18	2410.09		-0.0918	-38	22	41	LTYYTPEYETKDTDILAAF														Mascot
									R
	2	Serine/threonine-protein kinase BSK6 OS=Arabidopsis						BSK6_ARATH		54754.3	6.1		12		48		74.011
		thaliana OX=3702 GN=BSK6 PE=1 SV=1
		Peptide Information
		Calc. Mass		Obsrv. Mass	± da	± ppm	Start	End	Sequence					Ion	C. I. %		Modification					Rank	Result Type
							Seq.	Seq.						Score
		834.42	834.455		0.0345	41	478	485	DGTTLEAK														Mascot
		848.456	848.498		0.0422	50	151	156	WAMRLR								Oxidation (M)[3]						Mascot
		850.43	850.493		0.0628	74	96	102	QFLDEAK														Mascot
		850.43	850.493		0.0628	74	96	102	QFLDEAK														Mascot
		882.414	882.517		0.1031	117	289	295	CLQYEAR														Mascot
		898.452	898.38		-0.0727	-81	194	201	LSCFGLMK														Mascot
		914.447	914.383		-0.0646	-71	194	201	LSCFGLMK								Oxidation (M)[7]						Mascot
		1021.54	1021.5		-0.0473	-46	390	398	QGDLAFRSK														Mascot
		1416.68	1416.73		0.0522	37	8	18	FSFCLFPSHFK								Carbamidomethyl (C)[4]						Mascot
		1448.74	1448.85		0.1098	76	172	183	GRALYHDLNAYR														Mascot
		1502.73	1502.79		0.0552	37	19	33	SASVLESPDIENGGK														Mascot
		1911.87	1911.9		0.0266	14	109	125	SDRLANLIGCCFEGEER														Mascot
		2261.14	2260.9		-0.2439	-108	19	39	SASVLESPDIENGGKVW														Mascot
									PTFK
		2840.26	2840.36		0.0916	32	259	284	GKNCAMLMDSALEGHFS								Oxidation (M)[6]						Mascot
									NEDGTELVR
	3	Ribulose bisphosphate carboxylase small chain 3B,						RBS3B_ARATH		20271.2	8.22		6		44		36.204	13	0
		chloroplastic OS=Arabidopsis thaliana OX=3702 GN=
		Peptide Information
		Calc. Mass		Obsrv. Mass	± da	± ppm	Start	End	Sequence					Ion	C. I. %		Modification					Rank	Result Type
							Seq.	Seq.						Score
		864.413	864.493		0.0795	92	141	147	EVEECKK														Mascot
		914.423	914.383		-0.0401	-44	121	126	YWTMWK														Mascot
		935.494	935.469		-0.025	-27	156	163	IIGFDNTR														Mascot
		935.494	935.469		-0.025	-27	156	163	IIGFDNTR				15		0								Mascot
		952.489	952.461		-0.0278	-29	148	155	EYPGAFIR														Mascot
		1638.79	1638.83		0.0327	20	42	57	DITSIASNGGRVSCMK														Mascot
		2260.99	2260.9		-0.0859	-38	109	126	EHGNTPGYYDGRYWTM														Mascot
									WK
	4	Pentatricopeptide repeat-containing protein At4g28010						PP340_ARATH		79058.1	5.74		15		43		19.686
		OS=Arabidopsis thaliana OX=3702 GN=At4g28010
		Peptide Information
		Calc. Mass		Obsrv. Mass	± da	± ppm	Start	End	Sequence					Ion	C. I. %		Modification					Rank	Result Type
							Seq.	Seq.						Score
		834.384	834.455		0.0709	85	401	408	GDLDEASK														Mascot
		882.479	882.517		0.0378	43	16	22	DEHVVRK														Mascot
		910.485	910.432		-0.0536	-59	15	21	RDEHVVR														Mascot
		952.456	952.461		0.0052	5	551	557	LFEEMQR														Mascot
		1045.6	1045.54		-0.0613	-59	484	492	QISDSKIVR														Mascot
		1165.59	1165.68		0.0918	79	582	592	SAESLLVGMSR								Oxidation (M)[9]						Mascot
		1228.47	1228.61		0.1425	116	256	265	GFCDCGELDR								Carbamidomethyl (C)[3,5]						Mascot
		1502.76	1502.79		0.0253	17	43	55	LRSLCEDSNPQLK														Mascot
		1565.66	1565.72		0.0568	36	493	506	NSDTYTAMIDGFCK														Mascot
		1638.84	1638.83		-0.0155	-9	1	14	MRFWTSAAAAEILR								Oxidation (M)[1]						Mascot
		1708.92	1708.81		-0.1081	-63	401	415	GDLDEASKLLYLMLK														Mascot
		1794.97	1794.74		-0.2304	-128	593	608	AGLSPDLFTYSKLINR														Mascot
		1911.97	1911.9		-0.0792	-41	170	185	RNSLMPDVFSYNTVIR														Mascot
		2010.93	2011.09		0.1514	75	542	557	EGSLDQAWRLFEEMQR								Oxidation (M)[14]						Mascot
		2010.93	2011.09		0.1514	75	542	557	EGSLDQAWRLFEEMQR								Oxidation (M)[14]						Mascot
		2642.1	2642.17		0.0681	26	670	691	ELTCTVMDYMCNSSANM								Carbamidomethyl (C)[4,11], Oxidation						Mascot
									DLAKR								(M)[7,10]
	5	Ribulose bisphosphate carboxylase small chain 2B,						RBS2B_ARATH		20337.1	7.59		5		40		0	15	0
		chloroplastic OS=Arabidopsis thaliana OX=3702 GN=
		Peptide Information
		Calc. Mass		Obsrv. Mass	± da	± ppm	Start	End	Sequence					Ion	C. I. %		Modification					Rank	Result Type
							Seq.	Seq.						Score
		864.413	864.493		0.0795	92	141	147	EVEECKK														Mascot
		914.423	914.383		-0.0401	-44	121	126	YWTMWK														Mascot
		935.494	935.469		-0.025	-27	156	163	IIGFDNTR														Mascot
		935.494	935.469		-0.025	-27	156	163	IIGFDNTR				15		0								Mascot
		952.489	952.461		-0.0278	-29	148	155	EYPGAFIR														Mascot
		2260.99	2260.9		-0.0859	-38	109	126	EHGNTPGYYDGRYWTM														Mascot
									WK
	6	Putative WEB family protein At1g65010, chloroplastic						Y1501_ARATH		152609	4.92		18		38		0
		OS=Arabidopsis thaliana OX=3702 GN=At1g65010 P
		Peptide Information
		Calc. Mass		Obsrv. Mass	± da	± ppm	Start	End	Sequence					Ion	C. I. %		Modification					Rank	Result Type
							Seq.	Seq.						Score
		811.379	811.416		0.0372	46	1338	1345	STSSSSQK														Mascot
		848.436	848.498		0.0622	73	447	453	VEEEKSK														Mascot
		850.503	850.493		-0.01	-12	829	835	EVAYLKK														Mascot
		850.503	850.493		-0.01	-12	753	759	EVAYLKK														Mascot
		864.413	864.493		0.0795	92	445	451	CKVEEEK														Mascot
		910.499	910.432		-0.0675	-74	220	227	IAEIHAEK														Mascot
		935.461	935.469		0.008	9	1154	1160	ETELKCR								Carbamidomethyl (C)[6]						Mascot
		935.461	935.469		0.008	9	1154	1160	ETELKCR								Carbamidomethyl (C)[6]						Mascot
		996.547	996.542		-0.0053	-5	314	321	NKVHELEK														Mascot
		996.547	996.542		-0.0053	-5	314	321	NKVHELEK														Mascot
		1045.52	1045.54		0.0219	21	541	549	ELHLMGCVK								Oxidation (M)[5]						Mascot
		1170.55	1170.57		0.027	23	505	513	YEKMLEDAR								Oxidation (M)[4]						Mascot
		1320.68	1320.63		-0.0561	-42	436	446	TELSIELERCK														Mascot
		1415.77	1415.73		-0.0411	-29	262	273	SEIELLRGELEK														Mascot
		1448.72	1448.85		0.1264	87	405	416	SELEISQEEKTR														Mascot
		1465.63	1465.7		0.0664	45	1253	1263	ESEFKMWDSYK								Oxidation (M)[6]						Mascot
		1465.63	1465.7		0.0664	45	1253	1263	ESEFKMWDSYK								Oxidation (M)[6]						Mascot
		1487.67	1487.68		0.0074	5	329	342	SKSSASESMESVMK														Mascot
		1980.05	1979.95		-0.1023	-52	45	62	LSLDRSPPTVNSKPTPDR														Mascot
		2261.03	2260.9		-0.134	-59	804	823	ENENLVDNVANMQNIAE														Mascot
									ESK
		2284.09	2284.1		0.012	5	454	474	KDMESLTLALQEASTESS								Oxidation (M)[3]						Mascot
									EAK
		2661.24	2661.18		-0.0659	-25	804	826	ENENLVDNVANMQNIAE								Oxidation (M)[12]						Mascot
									ESKDLR
	7	Pentatricopeptide repeat-containing protein At5g55840						PP432_ARATH		122418	8.84		18		37		0
		OS=Arabidopsis thaliana OX=3702 GN=At5g55840
		Peptide Information
		Calc. Mass		Obsrv. Mass	± da	± ppm	Start	End	Sequence					Ion	C. I. %		Modification					Rank	Result Type
							Seq.	Seq.						Score
		850.452	850.493		0.0407	48	1082	1088	MAMEKLK														Mascot
		850.452	850.493		0.0407	48	1082	1088	MAMEKLK														Mascot
		856.423	856.502		0.0785	92	212	218	SSYLMQK														Mascot
		864.483	864.493		0.0101	12	596	602	EAEKFLK														Mascot
		882.442	882.517		0.0746	85	1082	1088	MAMEKLK								Oxidation (M)[1,3]						Mascot
		935.458	935.469		0.0113	12	381	388	NAEFDLAR														Mascot
		935.458	935.469		0.0113	12	381	388	NAEFDLAR														Mascot
		996.522	996.542		0.0199	20	591	599	GGHLREAEK														Mascot
		996.522	996.542		0.0199	20	591	599	GGHLREAEK														Mascot
		1051.57	1051.65		0.077	73	459	466	EIVCRIYR														Mascot
		1116.58	1116.55		-0.0248	-22	825	833	YTFNMLISK														Mascot
		1415.77	1415.73		-0.0386	-27	244	255	FKAAIELLDHMK														Mascot
		1448.72	1448.85		0.1289	89	495	506	IYEAMILEGHTR								Oxidation (M)[5]						Mascot
		1502.8	1502.79		-0.0151	-10	912	924	TAFVVKEEMIAHK														Mascot
		1565.74	1565.72		-0.0198	-13	1065	1078	GFITSMSLSQDSHR														Mascot
		1794.89	1794.74		-0.1497	-83	416	431	NGFLDEAVVLLNEMSK								Oxidation (M)[14]						Mascot
		2010.93	2011.09		0.1577	78	685	701	VMYTCFVDGMFKAGQW														Mascot
									K
		2010.93	2011.09		0.1577	78	685	701	VMYTCFVDGMFKAGQW														Mascot
									K
		2283.14	2283.1		-0.0398	-17	958	976	MKLVPTIASFTTLMHLCC								Carbamidomethyl (C)[17,18], Oxidation						Mascot
									K								(M)[1,14]
		2314.1	2314.06		-0.0427	-18	918	937	EEMIAHKICPPNVAESAM								Carbamidomethyl (C)[9], Oxidation (M)[3,18]						Mascot
									VR
		2410.21	2410.09		-0.1176	-49	432	453	DGIDPDIVTYSALINGFCK								Carbamidomethyl (C)[18]						Mascot
									VGR
		2410.21	2410.09		-0.1176	-49	432	453	DGIDPDIVTYSALINGFCK								Carbamidomethyl (C)[18]						Mascot
									VGR
		2618.3	2618.21		-0.0896	-34	467	490	VGLSPNGIIYSTLIYNCCR														Mascot
									MGCLK
		2661.28	2661.18		-0.1079	-41	219	240	MEKSGYAPTIVTYNTVLH								Carbamidomethyl (C)[21]						Mascot
									WYCK
		2677.28	2677.17		-0.1062	-40	219	240	MEKSGYAPTIVTYNTVLH								Carbamidomethyl (C)[21], Oxidation (M)[1]						Mascot
									WYCK
		2691.31	2691.19		-0.1265	-47	467	490	VGLSPNGIIYSTLIYNCCR								Carbamidomethyl (C)[17], Oxidation (M)[20]						Mascot
									MGCLK
		2748.33	2748.21		-0.126	-46	467	490	VGLSPNGIIYSTLIYNCCR								Carbamidomethyl (C)[17,18], Oxidation						Mascot
									MGCLK								(M)[20]
	8	Triacylglycerol lipase SDP1L OS=Arabidopsis thaliana						SDP1L_ARATH		89876.4	6.36		13		36		0
		OX=3702 GN=SDP1L PE=1 SV=1
		Peptide Information
		Calc. Mass		Obsrv. Mass	± da	± ppm	Start	End	Sequence					Ion	C. I. %		Modification					Rank	Result Type
							Seq.	Seq.						Score
		834.506	834.455		-0.0508	-61	182	188	GRLHVPR														Mascot
		910.51	910.432		-0.0787	-86	144	150	LDELKHR														Mascot
		1051.51	1051.65		0.1386	132	461	469	EFVRACGGR								Carbamidomethyl (C)[6]						Mascot
		1116.56	1116.55		-0.0109	-10	610	618	IPSWNCIAR								Carbamidomethyl (C)[6]						Mascot
		1228.68	1228.61		-0.065	-53	636	646	LYQHIVVGSGR														Mascot
		1240.65	1240.69		0.0396	32	310	320	VMTQGAVHEIR														Mascot
		1240.65	1240.69		0.0396	32	310	320	VMTQGAVHEIR														Mascot
		1320.68	1320.63		-0.0528	-40	582	595	AAAFSAISSSPPSK														Mascot
		1979.95	1979.95		-0.0045	-2	108	124	AALTYEEWSHAAKMLDK								Oxidation (M)[14]						Mascot
		2186.21	2185.93		-0.2876	-132	257	278	LLPRIIAGSSVGSVMCAV														Mascot
									VGTR
		2261.11	2260.9		-0.2043	-90	554	573	ANFGIELALDECVTVLNH								Oxidation (M)[19]						Mascot
									MR
		2618.5	2618.21		-0.2962	-113	231	256	TALLLSGGASLGAFHLGV														Mascot
									VKTLVEHK
		2642.4	2642.17		-0.2339	-89	68	90	NPQGILVMVTTMAFLLNR								Oxidation (M)[8,12]						Mascot
									YTSLK
		2830.24	2830.29		0.0515	18	203	225	MVCDMDTEELSLEEKLS								Carbamidomethyl (C)[3]						Mascot
									FMHETR
	9	Putative pentatricopeptide repeat-containing protein						PPR83_ARATH		68233	7.51		12		36		0
		At1g56570 OS=Arabidopsis thaliana OX=3702 GN=P
		Peptide Information
		Calc. Mass		Obsrv. Mass	± da	± ppm	Start	End	Sequence					Ion	C. I. %		Modification					Rank	Result Type
							Seq.	Seq.						Score
		811.355	811.416		0.0615	76	120	125	SCRNMK								Carbamidomethyl (C)[2], Oxidation (M)[5]						Mascot
		870.403	870.515		0.1127	129	261	268	CGYLSEAK														Mascot
		870.403	870.515		0.1127	129	261	268	CGYLSEAK														Mascot
		935.534	935.469		-0.0648	-69	1	8	MSITKLAR								Oxidation (M)[1]						Mascot
		935.534	935.469		-0.0648	-69	1	8	MSITKLAR								Oxidation (M)[1]						Mascot
		1051.64	1051.65		0.0116	11	234	242	QIHASVIKR														Mascot
		1279.56	1279.7		0.1441	113	95	104	AWECFHEMVK														Mascot
		1607.83	1607.79		-0.0387	-24	105	119	QGTSPNEFTLSSVLK														Mascot
		1911.92	1911.9		-0.0278	-15	517	533	MVGTYVMLSYIYAAEGK								Oxidation (M)[1]						Mascot
		2010.99	2011.09		0.0939	47	105	122	QGTSPNEFTLSSVLKSCR								Carbamidomethyl (C)[17]						Mascot
		2011.03	2011.09		0.0536	27	343	360	GFNKNVELANALIDMYAK														Mascot
		2283.14	2283.1		-0.0403	-18	242	260	RGFQSNLPVMNSILDLYC								Carbamidomethyl (C)[18]						Mascot
									R
		2365.23	2365.18		-0.0513	-22	406	426	MVSSGIRPDRIVFMAVLS								Carbamidomethyl (C)[20]						Mascot
									ACR
		2618.3	2618.21		-0.0962	-37	200	221	MYKQMLLENAEVTPYCIT								Oxidation (M)[1,5]						Mascot
									IAVR
	10	Phenylalanine ammonia-lyase 3 OS=Arabidopsis						PAL3_ARATH		76193.4	6.08		8		34		0	15	0
		thaliana OX=3702 GN=PAL3 PE=1 SV=3
		Peptide Information
		Calc. Mass		Obsrv. Mass	± da	± ppm	Start	End	Sequence					Ion	C. I. %		Modification					Rank	Result Type
							Seq.	Seq.						Score
		811.413	811.416		0.0034	4	35	40	MVKDYR														Mascot
		898.463	898.38		-0.083	-92	26	33	GSHLEEVK														Mascot
		935.498	935.469		-0.0284	-30	357	364	AATKMIER								Oxidation (M)[5]						Mascot
		935.498	935.469		-0.0284	-30	357	364	AATKMIER				15		0		Oxidation (M)[5]						Mascot
		1320.73	1320.63		-0.1005	-76	153	164	VNTLLQGYSGIR														Mascot
		1607.87	1607.79		-0.0825	-51	165	178	FEILEAITTLLNCK														Mascot
		2261.13	2260.9		-0.2336	-103	675	694	LIDPLFECLKEWNGAPISI														Mascot
									C
		2314.14	2314.06		-0.0795	-34	380	401	NKAIHGGNFQGTPIGVAM								Oxidation (M)[18]						Mascot
									DNTR
		2618.28	2618.21		-0.0743	-28	554	575	EYVFSYVDDPSSLTNPLM								Oxidation (M)[18]						Mascot
									QKLR
Gel Idx/Pos			109/E8						Instr./Gel Origin			BA2060/210105A							Process Status		Analysis Succeeded
Plate [#] Name			[1] 31465						Instrument Sample Name										Spectra		11
Rank		Protein Name						Accession No.		Protein MW	Protein		Pep.		Protein		Protein	Total Ion	Total Ion
											PI		Count		Score		Score	Score	C. I. %
																	C. I. %
	1	Ribulose bisphosphate carboxylase large chain						RBL_ARATH		52921.6	5.88		18		303		100	192	100
		OS=Arabidopsis thaliana OX=3702 GN=rbcL PE=1
		SV=1
		Peptide Information
		Calc. Mass		Obsrv. Mass	± da	± ppm	Start	End	Sequence					Ion	C. I. %		Modification					Rank	Result Type
							Seq.	Seq.						Score
		898.41	898.409		-0.0011	-1	306	312	NHGMHFR														Mascot
		898.41	898.409		-0.0011	-1	306	312	NHGMHFR				7		0								Mascot
		910.445	910.445		-0.0005	-1	188	194	AVYECLR								Carbamidomethyl (C)[5]						Mascot
		912.472	912.474		0.0025	3	296	303	AMHAVIDR														Mascot
		914.405	914.407		0.0024	3	306	312	NHGMHFR								Oxidation (M)[4]						Mascot
		1021.53	1021.53		0.0004	0	33	41	DTDILAAFR														Mascot
		1116.58	1116.58		-0.0026	-2	422	431	VALEACVQAR								Carbamidomethyl (C)[6]						Mascot
		1154.56	1154.56		-0.0042	-4	304	312	QKNHGMHFR														Mascot
		1170.56	1170.62		0.063	54	304	312	QKNHGMHFR								Oxidation (M)[6]						Mascot
		1187.66	1187.66		-0.0057	-5	286	295	DNGLLLHIHR														Mascot
		1228.65	1228.65		-0.0033	-3	436	446	DLAVEGNEIIR														Mascot
		1240.74	1240.73		-0.0106	-9	129	139	ALAALRLEDLR				27		82.841								Mascot
		1240.74	1240.73		-0.0106	-9	129	139	ALAALRLEDLR														Mascot
		1415.79	1415.78		-0.0077	-5	135	146	LEDLRIPPAYTK														Mascot
		1465.75	1465.74		-0.0102	-7	147	159	TFQGPPHGIQVER				80		100								Mascot
		1465.75	1465.74		-0.0102	-7	147	159	TFQGPPHGIQVER														Mascot
		1475.74	1475.72		-0.0168	-11	216	227	DRFLFCAEAIYK														Mascot
		1502.85	1502.84		-0.0112	-7	165	177	YGRPLLGCTIKPK								Carbamidomethyl (C)[8]						Mascot
		1684.86	1684.84		-0.0231	-14	432	446	NEGRDLAVEGNEIIR														Mascot
		1708.88	1708.86		-0.0175	-10	147	161	TFQGPPHGIQVERDK														Mascot
		1794.81	1794.8		-0.0191	-11	237	252	GHYLNATAGTCEEMIK								Carbamidomethyl (C)[11]						Mascot
		2169.99	2169.97		-0.0193	-9	195	213	GGLDFTKDDENVNSQPF														Mascot
									MR
		2410.18	2410.16		-0.0245	-10	22	41	LTYYTPEYETKDTDILAAF				78		100								Mascot
									R
		2410.18	2410.16		-0.0245	-10	22	41	LTYYTPEYETKDTDILAAF														Mascot
									R
	2	Putative WEB family protein At1g65010, chloroplastic						Y1501_ARATH		152609	4.92		23		58		97.63
		OS=Arabidopsis thaliana OX=3702 GN=At1g65010 P
		Peptide Information
		Calc. Mass		Obsrv. Mass	± da	± ppm	Start	End	Sequence					Ion	C. I. %		Modification					Rank	Result Type
							Seq.	Seq.						Score
		800.408	800.456		0.0476	59	1317	1322	EQHMKK														Mascot
		832.514	832.402		-0.1119	-134	867	873	ETTLLKK														Mascot
		838.526	838.479		-0.0463	-55	73	79	VHSRLVK														Mascot
		848.436	848.512		0.0759	89	447	453	VEEEKSK														Mascot
		850.503	850.524		0.0206	24	753	759	EVAYLKK														Mascot
		850.503	850.524		0.0206	24	829	835	EVAYLKK														Mascot
		864.413	864.51		0.0968	112	445	451	CKVEEEK														Mascot
		910.499	910.445		-0.0546	-60	220	227	IAEIHAEK														Mascot
		931.473	931.531		0.0582	62	121	128	LVEEANEK														Mascot
		935.461	935.494		0.0327	35	1154	1160	ETELKCR								Carbamidomethyl (C)[6]						Mascot
		935.461	935.494		0.0327	35	1154	1160	ETELKCR								Carbamidomethyl (C)[6]						Mascot
		996.547	996.576		0.0285	29	314	321	NKVHELEK														Mascot
		996.547	996.576		0.0285	29	314	321	NKVHELEK														Mascot
		1009.53	1009.51		-0.0192	-19	941	948	ERETAYLK														Mascot
		1045.52	1045.56		0.0469	45	541	549	ELHLMGCVK								Oxidation (M)[5]						Mascot
		1137.48	1137.54		0.059	52	571	580	ESEEDACARK														Mascot
		1154.55	1154.56		0.0084	7	505	513	YEKMLEDAR														Mascot
		1170.55	1170.62		0.0756	65	505	513	YEKMLEDAR								Oxidation (M)[4]						Mascot
		1223.59	1223.74		0.1476	121	138	147	RAEESFEVEK														Mascot
		1320.68	1320.65		-0.0322	-24	436	446	TELSIELERCK														Mascot
		1415.77	1415.78		0.0076	5	262	273	SEIELLRGELEK														Mascot
		1465.63	1465.74		0.114	78	1253	1263	ESEFKMWDSYK								Oxidation (M)[6]						Mascot
		1465.63	1465.74		0.114	78	1253	1263	ESEFKMWDSYK								Oxidation (M)[6]						Mascot
		1487.67	1487.72		0.0443	30	329	342	SKSSASESMESVMK														Mascot
		1657.68	1657.89		0.2113	127	300	313	MAESCTNSSVEEWK								Carbamidomethyl (C)[5]						Mascot
		1657.9	1657.89		-0.0061	-4	950	963	IEELSKVQEDLLNK														Mascot
		1680.82	1680.83		0.0092	5	371	384	TIEAQRTDLEEYGR														Mascot
		1728.86	1728.83		-0.0221	-13	535	549	AGWEQKELHLMGCVK														Mascot
	3	Ribulose bisphosphate carboxylase small chain 1A,						RBS1A_ARATH		20202.9	7.59		6		58		97.575	24	61.229
		chloroplastic OS=Arabidopsis thaliana OX=3702 GN=
		Peptide Information
		Calc. Mass		Obsrv. Mass	± da	± ppm	Start	End	Sequence					Ion	C. I. %		Modification					Rank	Result Type
							Seq.	Seq.						Score
		864.413	864.51		0.0968	112	141	147	EVEECKK														Mascot
		907.488	907.49		0.0013	1	84	90	EVDYLIR														Mascot
		914.423	914.407		-0.0156	-17	121	126	YWTMWK														Mascot
		935.494	935.494		-0.0003	0	156	163	IIGFDNTR														Mascot
		935.494	935.494		-0.0003	0	156	163	IIGFDNTR				24		61.229								Mascot
		1009.51	1009.51		0.0019	2	148	155	EYPNAFIR														Mascot
		1137.61	1137.54		-0.062	-55	147	155	KEYPNAFIR														Mascot
	4	Rho GTPase-activating protein 7 OS=Arabidopsis						RGAP7_ARATH		96068.8	5.37		16		58		97.46
		thaliana OX=3702 GN=ROPGAP7 PE=2 SV=1
		Peptide Information
		Calc. Mass		Obsrv. Mass	± da	± ppm	Start	End	Sequence					Ion	C. I. %		Modification					Rank	Result Type
							Seq.	Seq.						Score
		832.452	832.402		-0.0504	-61	259	265	IESKEAR														Mascot
		848.488	848.512		0.0243	29	182	188	ALQFIEK														Mascot
		881.495	881.404		-0.0914	-104	607	613	KQALHER														Mascot
		907.5	907.49		-0.0099	-11	99	106	DGRAFTLK														Mascot
		910.463	910.445		-0.0182	-20	13	21	GSASNTVFK														Mascot
		931.532	931.531		-0.0007	-1	263	270	EARISSLR														Mascot
		935.52	935.494		-0.0255	-27	22	30	SGPLFISSK														Mascot
		935.52	935.494		-0.0255	-27	22	30	SGPLFISSK														Mascot
		1320.63	1320.65		0.0227	17	766	777	QIPESTNTTDSK														Mascot
		1458.81	1458.66		-0.1485	-102	89	101	LLTVLFPDGRDGR														Mascot
		1475.68	1475.72		0.0341	23	460	471	CNSNIRTDHLMR								Oxidation (M)[11]						Mascot
		1487.76	1487.72		-0.0442	-30	271	283	SAIAETFPEPNRR														Mascot
		1657.95	1657.89		-0.0519	-31	41	53	WFILTRTSLVFFK														Mascot
		1657.95	1657.89		-0.0519	-31	41	53	WFILTRTSLVFFK														Mascot
		1728.93	1728.83		-0.0913	-53	677	690	QKVAELHHQLNQQR														Mascot
		2170.15	2169.97		-0.1787	-82	63	84	GGEVNLTLGGIDLNNSGS														Mascot
									VVVR
		2211.08	2211.08		-0.0063	-3	716	733	FLQQDFDSTLAYVNHER														Mascot
									K
		2856.32	2856.34		0.0166	6	691	714	QTHFGSFSDARDTHQYL														Mascot
									QNHNPQK
	5	Ribulose bisphosphate carboxylase small chain 2B,						RBS2B_ARATH		20337.1	7.59		5		49		79.356	24	61.229
		chloroplastic OS=Arabidopsis thaliana OX=3702 GN=
		Peptide Information
		Calc. Mass		Obsrv. Mass	± da	± ppm	Start	End	Sequence					Ion	C. I. %		Modification					Rank	Result Type
							Seq.	Seq.						Score
		864.413	864.51		0.0968	112	141	147	EVEECKK														Mascot
		907.488	907.49		0.0013	1	84	90	EVDYLLR														Mascot
		914.423	914.407		-0.0156	-17	121	126	YWTMWK														Mascot
		935.494	935.494		-0.0003	0	156	163	IIGFDNTR														Mascot
		935.494	935.494		-0.0003	0	156	163	IIGFDNTR				24		61.229								Mascot
		952.489	952.49		0.0018	2	148	155	EYPGAFIR														Mascot
	6	Ribulose bisphosphate carboxylase small chain 3B,						RBS3B_ARATH		20271.2	8.22		5		45		53.784	22	42.881
		chloroplastic OS=Arabidopsis thaliana OX=3702 GN=
		Peptide Information
		Calc. Mass		Obsrv. Mass	± da	± ppm	Start	End	Sequence					Ion	C. I. %		Modification					Rank	Result Type
							Seq.	Seq.						Score
		864.413	864.51		0.0968	112	141	147	EVEECKK														Mascot
		907.488	907.49		0.0013	1	84	90	EVDYLLR														Mascot
		914.423	914.407		-0.0156	-17	121	126	YWTMWK														Mascot
		935.494	935.494		-0.0003	0	156	163	IIGFDNTR														Mascot
		935.494	935.494		-0.0003	0	156	163	IIGFDNTR				24		61.229								Mascot
		952.489	952.49		0.0018	2	148	155	EYPGAFIR														Mascot
	7	Protein NPGR2 OS=Arabidopsis thaliana OX=3702						NPGR2_ARATH		82681.4	7.6		14		43		19.686
		GN=NPGR2 PE=1 SV=1
		Peptide Information
		Calc. Mass		Obsrv. Mass	± da	± ppm	Start	End	Sequence					Ion	C. I. %		Modification					Rank	Result Type
							Seq.	Seq.						Score
		800.499	800.456		-0.0429	-54	409	416	KAIGNLGK														Mascot
		832.477	832.402		-0.0755	-91	210	216	LQETLTK														Mascot
		881.499	881.404		-0.0954	-108	241	247	ALLNHWK														Mascot
		907.492	907.49		-0.0021	-2	383	391	TSGLLMASK														Mascot
		935.534	935.494		-0.0401	-43	125	132	MKTALTVR								Oxidation (M)[1]						Mascot
		935.534	935.494		-0.0401	-43	125	132	MKTALTVR								Oxidation (M)[1]						Mascot
		952.44	952.49		0.05	52	439	446	MAVTETER								Oxidation (M)[1]						Mascot
		1415.59	1415.78		0.1918	135	25	35	MKCLCSGEQMR								Carbamidomethyl (C)[3,5], Oxidation (M)[1]						Mascot
		1465.75	1465.74		-0.0057	-4	383	396	TSGLLMASKICGER														Mascot
		1465.75	1465.74		-0.0057	-4	383	396	TSGLLMASKICGER														Mascot
		1487.86	1487.72		-0.1462	-98	156	168	HAVSLLFEAIFLK														Mascot
		1684.93	1684.84		-0.0888	-53	494	508	LGAESDLEVWLLLAR														Mascot
		1708.86	1708.86		-0.0037	-2	695	708	LNHSAWYNLGKMFK														Mascot
		2011.15	2011.15		0.0008	0	210	226	LQETLTKAVELLPELWK														Mascot
		2410.2	2410.16		-0.0464	-19	417	438	ECSQLDGAARFVLGITLT								Carbamidomethyl (C)[2]						Mascot
									ESSR
		2410.2	2410.16		-0.0464	-19	417	438	ECSQLDGAARFVLGITLT								Carbamidomethyl (C)[2]						Mascot
									ESSR
		2856.57	2856.34		-0.229	-80	278	302	SQTEGSFIPRNNVEEAILL														Mascot
									LMLLLR
	8	DEAD-box ATP-dependent RNA helicase 7						RH7_ARATH		72845.3	9.29		12		40		0
		OS=Arabidopsis thaliana OX=3702 GN=RH7 PE=1
		SV=2
		Peptide Information
		Calc. Mass		Obsrv. Mass	± da	± ppm	Start	End	Sequence					Ion	C. I. %		Modification					Rank	Result Type
							Seq.	Seq.						Score
		842.473	842.506		0.0329	39	569	575	RVLPDDK														Mascot
		866.462	866.473		0.0109	13	528	535	TAGFTEIK														Mascot
		892.489	892.506		0.0174	19	386	393	EVTLAGFR														Mascot
		910.51	910.445		-0.0658	-72	235	241	IKDHIER														Mascot
		952.503	952.49		-0.0128	-13	326	333	HIAIPCNK								Carbamidomethyl (C)[6]						Mascot
		1021.51	1021.53		0.0259	25	1	9	MPSLMLSDK														Mascot
		1165.6	1165.71		0.1194	102	1	10	MPSLMLSDKK								Oxidation (M)[1]						Mascot
		1421.72	1421.76		0.0406	29	576	588	VEMIEGLSLTADK								Oxidation (M)[3]						Mascot
		1465.76	1465.74		-0.0162	-11	263	275	MGFVEDVELILGK								Oxidation (M)[1]						Mascot
		1465.76	1465.74		-0.0162	-11	263	275	MGFVEDVELILGK								Oxidation (M)[1]						Mascot
		1684.84	1684.84		-0.0006	0	85	100	LGVEDVEVDNPNAVSK														Mascot
		2618.26	2618.28		0.0232	9	242	262	QNLDFSYLQFRVLDEAD								Oxidation (M)[19]						Mascot
									EMLR
		2856.46	2856.34		-0.1272	-45	334	360	AAMARLIPDIISCYSSGG														Mascot
									QTIIFAETK
	9	Probable transcription factor At4g00610						STKLQ_ARATH		37034.9	6.82		9		39		0
		OS=Arabidopsis thaliana OX=3702 GN=At4g00610
		PE=3 SV=1
		Peptide Information
		Calc. Mass		Obsrv. Mass	± da	± ppm	Start	End	Sequence					Ion	C. I. %		Modification					Rank	Result Type
							Seq.	Seq.						Score
		827.433	827.415		-0.0178	-22	322	328	SLMAKYV								Oxidation (M)[3]						Mascot
		870.436	870.537		0.1013	116	262	269	SFVDGAFK														Mascot
		870.436	870.537		0.1013	116	262	269	SFVDGAFK														Mascot
		881.421	881.404		-0.0173	-20	45	53	SSDVASTSK														Mascot
		1009.52	1009.51		-0.004	-4	45	54	SSDVASTSKK														Mascot
		1165.65	1165.71		0.0688	59	187	196	LKDSISFEVK														Mascot
		1187.7	1187.66		-0.0409	-34	33	43	NKTLVTPSTVK														Mascot
		1487.74	1487.72		-0.0218	-15	270	282	ELGPGVDEETWKK														Mascot
		1657.79	1657.89		0.1056	64	175	188	NVSEDMNGFFEKLK														Mascot
		1657.79	1657.89		0.1056	64	175	188	NVSEDMNGFFEKLK														Mascot
		2211.06	2211.08		0.0164	7	262	281	SFVDGAFKELGPGVDEE														Mascot
									TWK
	10	Protein ARABIDILLO 1 OS=Arabidopsis thaliana						ADLO1_ARATH		100578	5.97		14		38		0
		OX=3702 GN=FBX5 PE=1 SV=1
		Peptide Information
		Calc. Mass		Obsrv. Mass	± da	± ppm	Start	End	Sequence					Ion	C. I. %		Modification					Rank	Result Type
							Seq.	Seq.						Score
		824.364	824.423		0.0589	71	556	562	CSMEVAK								Carbamidomethyl (C)[1]						Mascot
		832.441	832.402		-0.0391	-47	9	15	LEEEKGK														Mascot
		838.395	838.479		0.0844	101	180	187	AVAFCCPK														Mascot
		850.47	850.524		0.0536	63	346	352	ELMKTTK														Mascot
		850.47	850.524		0.0536	63	346	352	ELMKTTK														Mascot
		866.465	866.473		0.0075	9	346	352	ELMKTTK								Oxidation (M)[3]						Mascot
		952.438	952.49		0.0525	55	180	187	AVAFCCPK								Carbamidomethyl (C)[5,6]						Mascot
		1021.58	1021.53		-0.0473	-46	896	905	FLRSAAASAK														Mascot
		1223.62	1223.74		0.1177	96	68	78	ASLASTCKTWR														Mascot
		1228.74	1228.65		-0.0913	-74	442	451	LLLELAKSWR														Mascot
		1240.59	1240.73		0.1388	112	133	143	NLIEVSGDYCK														Mascot
		1240.59	1240.73		0.1388	112	133	143	NLIEVSGDYCK														Mascot
		1320.7	1320.65		-0.0488	-37	109	118	CVNLHYLRFR														Mascot
		1487.74	1487.72		-0.0192	-13	339	349	DIFAYWRELMK								Oxidation (M)[10]						Mascot
		1680.84	1680.83		-0.0168	-10	173	187	ITSDAIKAVAFCCPK								Carbamidomethyl (C)[12,13]						Mascot
		1692.89	1692.88		-0.0059	-3	864	879	ACAAFALLQFTIPGGR								Carbamidomethyl (C)[2]						Mascot
		2011.05	2011.15		0.0954	47	732	751	IVEEGGVPALVHLCSSSV														Mascot
									SK
		2487.24	2487.28		0.0405	16	76	96	TWRCLGASSCLWTSLDL								Carbamidomethyl (C)[4]						Mascot
									RPHK
Gel Idx/Pos			110/E9						Instr./Gel Origin			BA2060/210105A							Process Status		Analysis Succeeded
Plate [#] Name			[1] 31465						Instrument Sample Name										Spectra		11
Rank		Protein Name						Accession No.		Protein MW	Protein		Pep.		Protein		Protein	Total Ion	Total Ion
											PI		Count		Score		Score	Score	C. I. %
																	C. I. %
	1	Chaperonin 60 subunit alpha 1, chloroplastic						CPNA1_ARATH		62033.8	5.09		15		505		100	431	100
		OS=Arabidopsis thaliana OX=3702 GN=CPN60A1
		PE=1 SV=2
		Peptide Information
		Calc. Mass		Obsrv. Mass	± da	± ppm	Start	End	Sequence					Ion	C. I. %		Modification					Rank	Result Type
							Seq.	Seq.						Score
		889.464	889.449		-0.0153	-17	322	329	APGFGERR														Mascot
		1043.58	1043.57		-0.0103	-10	93	102	VVNDGVTIAR														Mascot
		1062.56	1062.55		-0.01	-9	255	263	LLAEFENAR														Mascot
		1062.56	1062.55		-0.01	-9	255	263	LLAEFENAR				70		100								Mascot
		1102.53	1102.52		-0.012	-11	50	58	EIAFDQHSR				43		99.521								Mascot
		1102.53	1102.52		-0.012	-11	50	58	EIAFDQHSR														Mascot
		1204.62	1204.59		-0.0266	-22	82	92	NVVLDEFGSPK														Mascot
		1290.62	1290.61		-0.0112	-9	425	436	VGAATETELEDR														Mascot
		1417.74	1417.73		-0.0129	-9	80	92	GRNVVLDEFGSPK														Mascot
		1612.92	1612.89		-0.0251	-16	313	328	GVLNVVAVKAPGFGER				78		100								Mascot
		1612.92	1612.89		-0.0251	-16	313	328	GVLNVVAVKAPGFGER														Mascot
		1650.79	1650.77		-0.0193	-12	125	141	TNDSAGDGTTTASILAR														Mascot
		1735.98	1735.95		-0.0277	-16	146	162	HGLLSVTSGANPVSLKR														Mascot
		1753.93	1753.9		-0.0266	-15	103	119	AIELPNAMENAGAALIR														Mascot
		1753.93	1753.9		-0.0266	-15	103	119	AIELPNAMENAGAALIR				110		100								Mascot
		1769.92	1769.89		-0.0326	-18	103	119	AIELPNAMENAGAALIR								Oxidation (M)[8]						Mascot
		1904.96	1904.93		-0.0306	-16	372	389	DSTTLIADAASKDELQAR														Mascot
		2030.96	2030.92		-0.0322	-16	396	412	ELFETDSVYDSEKLAER				130		100								Mascot
		2030.96	2030.92		-0.0322	-16	396	412	ELFETDSVYDSEKLAER														Mascot
		2139.16	2139.12		-0.041	-19	59	79	AALQAGIDKLADCVGLTL								Carbamidomethyl (C)[13]						Mascot
									GPR
		2284.2	2284.14		-0.0603	-26	103	124	AIELPNAMENAGAALIRE								Oxidation (M)[8]						Mascot
									VASK
	2	Protein disulfide isomerase-like 1-2 OS=Arabidopsis						PDI12_ARATH		56329.4	4.9		9		66		99.607	33	94.973
		thaliana OX=3702 GN=PDIL1-2 PE=2 SV=1
		Peptide Information
		Calc. Mass		Obsrv. Mass	± da	± ppm	Start	End	Sequence					Ion	C. I. %		Modification					Rank	Result Type
							Seq.	Seq.						Score
		1000.52	1000.52		-0.0096	-10	446	453	GFPTIYFR														Mascot
		1000.52	1000.52		-0.0096	-10	446	453	GFPTIYFR				34		96.588								Mascot
		1035.49	1035.48		-0.0005	0	118	126	SVQDYNGPR														Mascot
		1513.81	1513.79		-0.0271	-18	199	212	FLPRGESVEGPAVR														Mascot
		1635.81	1635.79		-0.0178	-11	185	198	LRADYDFAHTLDAK														Mascot
		1705.94	1705.94		0.0018	1	376	391	VVVAESLDDIVFKSGK														Mascot
		1705.94	1706.19		0.2498	146	376	391	VVVAESLDDIVFKSGK														Mascot
		2139.07	2139.12		0.0464	22	118	136	SVQDYNGPREAEGIVTYL														Mascot
									K
		2283.09	2283.14		0.0466	20	338	356	VNVEVDQIESWFKDFQD														Mascot
									GK
		2566.32	2566.26		-0.0635	-25	203	225	GESVEGPAVRLFKPFDEL														Mascot
									FVDSK
		2703.33	2703.28		-0.0489	-18	430	453	LDATANDIPSDTFDVKGF														Mascot
									PTIYFR
	3	Protein RKD5 OS=Arabidopsis thaliana OX=3702						RKD5_ARATH		43330.5	9.2		9		45		51.606	16	0
		GN=RKD5 PE=3 SV=1
		Peptide Information
		Calc. Mass		Obsrv. Mass	± da	± ppm	Start	End	Sequence					Ion	C. I. %		Modification					Rank	Result Type
							Seq.	Seq.						Score
		856.423	856.514		0.0911	106	80	86	SCYVEKK														Mascot
		870.458	870.53		0.0721	83	118	124	FNHSLPR														Mascot
		870.458	870.53		0.0721	83	118	124	FNHSLPR				16		0								Mascot
		1000.48	1000.52		0.0387	39	78	85	SKSCYVEK								Carbamidomethyl (C)[4]						Mascot
		1000.48	1000.52		0.0387	39	78	85	SKSCYVEK								Carbamidomethyl (C)[4]						Mascot
		1320.7	1320.57		-0.1298	-98	331	341	RPFMEIGIETK														Mascot
		1320.7	1320.57		-0.1298	-98	331	341	RPFMEIGIETK														Mascot
		1553.85	1553.72		-0.1273	-82	286	298	IKSLDCLIHDLQR														Mascot
		1635.86	1635.79		-0.063	-39	112	124	CIFVFRFNHSLPR														Mascot
		1707.93	1707.75		-0.1771	-104	134	148	NPKLEDIPNLANELK														Mascot
		1769.88	1769.89		0.0038	2	288	302	SLDCLIHDLQREAEK														Mascot
		2210.93	2211.07		0.1348	61	206	224	TEHSEFENDKTEQSESD														Mascot
									AK
	4	Pentatricopeptide repeat-containing protein At1g80550,						PP136_ARATH		52476.4	8.34		14		42		7.787
		mitochondrial OS=Arabidopsis thaliana OX=370
		Peptide Information
		Calc. Mass		Obsrv. Mass	± da	± ppm	Start	End	Sequence					Ion	C. I. %		Modification					Rank	Result Type
							Seq.	Seq.						Score
		856.402	856.514		0.1121	131	208	213	CKEYWK														Mascot
		870.504	870.53		0.0258	30	432	438	RPELVEK														Mascot
		870.504	870.53		0.0258	30	432	438	RPELVEK														Mascot
		1000.59	1000.52		-0.0784	-78	237	245	SGKPWKAVK														Mascot
		1000.59	1000.52		-0.0784	-78	237	245	SGKPWKAVK														Mascot
		1035.5	1035.48		-0.0113	-11	316	323	MLDEMPKR								Oxidation (M)[1]						Mascot
		1043.61	1043.57		-0.0402	-39	352	360	MIRSGVRPK														Mascot
		1165.55	1165.71		0.1601	137	303	311	LLCEDGRMR								Carbamidomethyl (C)[3], Oxidation (M)[8]						Mascot
		1204.63	1204.59		-0.032	-27	198	207	GWSKLGWWGK														Mascot
		1417.68	1417.73		0.0525	37	166	177	HVVEAEELCFGK								Carbamidomethyl (C)[9]						Mascot
		1553.77	1553.72		-0.0545	-35	289	302	GCEPNVATHNTIIK								Carbamidomethyl (C)[2]						Mascot
		1753.81	1753.9		0.0937	53	417	430	EYEEEMIERGLSPR								Oxidation (M)[6]						Mascot
		1753.81	1753.9		0.0937	53	417	430	EYEEEMIERGLSPR								Oxidation (M)[6]						Mascot
		1905.06	1904.93		-0.1373	-72	339	354	LEKPSEILSLFGRMIR								Oxidation (M)[14]						Mascot
		2283.12	2283.14		0.0173	8	289	309	GCEPNVATHNTIIKLLCED														Mascot
									GR
		2501.16	2501.21		0.0567	23	223	242	DLFSYSIYMDIMCKSGKP								Carbamidomethyl (C)[13], Oxidation (M)[9,12]						Mascot
									WK
		2663.17	2663.22		0.0457	17	215	236	MDTEGVTKDLFSYSIYMD								Carbamidomethyl (C)[21], Oxidation (M)[1]						Mascot
									IMCK
	5	Phytochrome B OS=Arabidopsis thaliana OX=3702						PHYB_ARATH		129248	5.62		16		41		0
		GN=PHYB PE=1 SV=1
		Peptide Information
		Calc. Mass		Obsrv. Mass	± da	± ppm	Start	End	Sequence					Ion	C. I. %		Modification					Rank	Result Type
							Seq.	Seq.						Score
		889.449	889.449		0	0	2	12	VSGVGGSGGGR														Mascot
		1179.64	1179.59		-0.0525	-45	931	940	ELAYICQVIK														Mascot
		1290.67	1290.61		-0.0662	-51	255	265	LLCDTVVESVR								Carbamidomethyl (C)[3]						Mascot
		1416.77	1416.76		-0.0105	-7	196	207	NTGKPFYAILHR														Mascot
		1443.64	1443.71		0.0692	48	616	628	DSFKESEAAMNSK														Mascot
		1443.64	1443.71		0.0692	48	616	628	DSFKESEAAMNSK														Mascot
		1465.75	1465.73		-0.0205	-14	340	352	LTQSMCLVGSTLR								Carbamidomethyl (C)[6]						Mascot
		1475.72	1475.74		0.0196	13	266	277	DLTGYDRVMVYK								Oxidation (M)[9]						Mascot
		1612.72	1612.89		0.168	104	278	291	FHEDEHGEVVAESK														Mascot
		1612.79	1612.89		0.1018	63	1075	1088	QMADGFAAIRTEFR														Mascot
		1631.77	1631.79		0.0248	15	639	654	DMAGEQGIDELGAVAR														Mascot
		1753.78	1753.9		0.1151	66	17	32	GGEEEPSSSHTPNNRR														Mascot
		1753.78	1753.9		0.1151	66	17	32	GGEEEPSSSHTPNNRR														Mascot
		2139.06	2139.12		0.0542	25	979	997	IVGDMDLESIEDGSFVLK								Oxidation (M)[5]						Mascot
									R
		2211.15	2211.07		-0.081	-37	734	754	TFSPELQGKAVFVVVNA														Mascot
									CSSK
		2219.06	2219.25		0.1904	86	826	845	SEVIGKMIVGEVFGSCCM								Carbamidomethyl (C)[16], Oxidation (M)[7,18]						Mascot
									LK
		2219.06	2219.25		0.1904	86	826	845	SEVIGKMIVGEVFGSCCM								Carbamidomethyl (C)[16], Oxidation (M)[7,18]						Mascot
									LK
		2233.06	2233.05		-0.0139	-6	273	291	VMVYKFHEDEHGEVVAE														Mascot
									SK
		2566.37	2566.26		-0.1133	-44	683	706	IAELTGLSVEEAMGKSLV														Mascot
									SDLIYK
	6	EID1-like F-box protein 1 OS=Arabidopsis thaliana						EDL1_ARATH		33073.5	8.57		9		37		0
		OX=3702 GN=EDL1 PE=2 SV=1
		Peptide Information
		Calc. Mass		Obsrv. Mass	± da	± ppm	Start	End	Sequence					Ion	C. I. %		Modification					Rank	Result Type
							Seq.	Seq.						Score
		842.448	842.5		0.0525	62	287	293	RLTNPNQ														Mascot
		1000.56	1000.52		-0.0453	-45	204	212	IIPQSACIR														Mascot
		1000.56	1000.52		-0.0453	-45	204	212	IIPQSACIR														Mascot
		1084.52	1084.53		0.0051	5	50	57	WFDDFAKR														Mascot
		1416.72	1416.76		0.0412	29	258	269	QDNGFPRENVLK														Mascot
		1650.86	1650.77		-0.0821	-50	272	287	NSLLGGSENGPPPQKR														Mascot
		2030.98	2030.92		-0.0596	-29	40	56	LVATLSCVCRWFDDFAK								Carbamidomethyl (C)[7]						Mascot
		2030.98	2030.92		-0.0596	-29	40	56	LVATLSCVCRWFDDFAK								Carbamidomethyl (C)[7]						Mascot
[truncated: 11,592 more rows]
